# Supplementary material for: Electrochemical upcycling of spent ITO via charge-induced deconstruction
Source: Nat Commun. 2026 Jul 28;17:7562. doi: 10.1038/s41467-026-75921-w (PMC13415520; doi:10.1038/s41467-026-75921-w)
Supplement: Supplementary file 4 — Source Data [file 41467_2026_75921_MOESM4_ESM.xlsx]

## Sheet: Figure 1a
Figure 1a
		Parameter x				Parameter y		Parameter x				Parameter y		Parameter x				Parameter y
		T/℃	G/KJ	n	F/C/mol	E		T/℃	G/KJ	n	F/C/mol	E		T/℃	G/KJ	n	F/C/mol	E
		2H2O = 2H2(g) + O2(g)						In2O3 = 2In + 1.5O2(g)						SnO2 = Sn + O2(g)
	Data 1	0	482.516	4	96485	-1.25023	Data 2	0	835.258	6	96485	-1.44281	Data 3	0	525.065	4	96485	-1.36048
		5	480.858			-1.24594		5	833.652			-1.44004		5	524.046			-1.35784
		10	479.206			-1.24166		10	832.046			-1.43726		10	523.028			-1.3552
		15	477.559			-1.23739		15	830.44			-1.43449		15	522.008			-1.35256
		20	475.918			-1.23314		20	828.833			-1.43171		20	520.989			-1.34992
		25	474.282			-1.2289		25	827.227			-1.42894		25	519.969			-1.34728
		30	472.652			-1.22468		30	825.621			-1.42616		30	518.948			-1.34464
		35	471.027			-1.22047		35	824.015			-1.42339		35	517.928			-1.34199
		40	469.407			-1.21627		40	822.41			-1.42062		40	516.907			-1.33935
		45	467.792			-1.21208		45	820.804			-1.41784		45	515.887			-1.3367
		50	466.181			-1.20791		50	819.199			-1.41507		50	514.866			-1.33406
		55	464.576			-1.20375		55	817.594			-1.4123		55	513.845			-1.33141
		60	462.976			-1.19961		60	815.99			-1.40953		60	512.825			-1.32877
		65	461.381			-1.19547		65	814.386			-1.40676		65	511.804			-1.32612
		70	459.79			-1.19135		70	812.782			-1.40399		70	510.784			-1.32348
		75	458.204			-1.18724		75	811.179			-1.40122		75	509.763			-1.32084
		80	456.622			-1.18314		80	809.576			-1.39845		80	508.743			-1.31819
		85	455.045			-1.17906		85	807.974			-1.39568		85	507.723			-1.31555
		90	453.473			-1.17498		90	806.372			-1.39291		90	506.704			-1.31291
		95	451.905			-1.17092		95	804.771			-1.39015		95	505.685			-1.31027
		100	450.341			-1.16687		100	803.17			-1.38738		100	504.666			-1.30763

## Sheet: Figure 1b
Figure 1b
		Parameter x	Parameter y	Parameter x	Parameter y	Parameter x	Parameter y	Parameter x	Parameter y	Parameter x	Parameter y
	Data 1	14	-1.0282	0	-0.2324	0	1.2288	0	0	0.5468	-0.2324
		0.5468	-0.2324	0.5468	-0.2324	14	0.4006	14	-0.8282	0.5468	2

## Sheet: Figure 1c
Figure 1c
		Parameter x	Parameter y	Parameter x	Parameter y	Parameter x	Parameter y
	Data 1	0	-0.1184	0	1.2288	0	0
		14	-0.9466	14	0.4006	14	-0.8282

## Sheet: Figure 1d
Figure 1d
		Potential/ V vs. Ag/AgCl	Current density/ A cm-2
		Parameter x	Parameter y
	Data 1	0.00504	-2.74658e-05
		0.01007	-1.64032e-05
		0.01511	-2.82288e-05
		0.02014	5.72205e-06
		0.02518	2.99454e-05
		0.03021	3.43704e-05
		0.03525	2.92587e-05
		0.04028	3.40271e-05
		0.04532	2.45667e-05
		0.05035	2.66647e-05
		0.05539	2.83432e-05
		0.06042	1.83868e-05
		0.06546	3.82614e-05
		0.0705	4.40216e-05
		0.07553	3.04794e-05
		0.08057	5.26428e-05
		0.0856	3.30734e-05
		0.09064	3.39127e-05
		0.09567	6.2027e-05
		0.10071	-1.14441e-07
		0.10574	3.54385e-05
		0.11078	4.03976e-05
		0.11581	3.59726e-05
		0.12085	3.73077e-05
		0.12589	3.20053e-05
		0.13092	3.53241e-05
		0.13596	4.59671e-05
		0.14099	5.34439e-05
		0.14603	3.33786e-05
		0.15106	4.879e-05
		0.1561	3.31879e-05
		0.16113	3.34549e-05
		0.16617	4.99725e-05
		0.1712	4.06647e-05
		0.17624	5.14984e-05
		0.18127	3.74222e-05
		0.18631	5.74493e-05
		0.19135	4.10461e-05
		0.19638	5.12314e-05
		0.20142	4.62341e-05
		0.20645	3.98636e-05
		0.21149	-9.53674e-07
		0.21652	3.26538e-05
		0.22156	4.07791e-05
		0.22659	5.18036e-05
		0.23163	3.63541e-05
		0.23666	5.51605e-05
		0.2417	4.879e-05
		0.24673	5.67627e-05
		0.25177	5.88226e-05
		0.25681	5.19943e-05
		0.26184	6.46591e-05
		0.26688	9.23157e-05
		0.27191	6.4888e-05
		0.27695	5.01251e-05
		0.28198	7.59506e-05
		0.28702	5.83267e-05
		0.29205	2.81143e-05
		0.29709	4.83704e-05
		0.30212	3.68118e-05
		0.30716	0.000128136
		0.31219	8.23593e-05
		0.31723	6.77109e-05
		0.32227	9.07898e-05
		0.3273	6.97327e-05
		0.33234	8.72421e-05
		0.33737	8.68607e-05
		0.34241	0.00010273
		0.34744	0.000100555
		0.35248	0.000112915
		0.35751	0.00013607
		0.36255	0.000125351
		0.36758	0.000134239
		0.37262	0.000147858
		0.37766	0.000164452
		0.38269	0.0001614
		0.38773	0.000174599
		0.39276	0.000153008
		0.3978	0.000194817
		0.40283	0.000210381
		0.40787	0.00021862
		0.4129	0.000257912
		0.41794	0.000271225
		0.42297	0.000288162
		0.42801	0.00029583
		0.43304	0.000298157
		0.43808	0.000345764
		0.44312	0.000345802
		0.44815	0.000351563
		0.45319	0.000386238
		0.45822	0.000663376
		0.46326	0.000692368
		0.46829	0.000712585
		0.47333	0.000741196
		0.47836	0.000775528
		0.4834	0.000761795
		0.48843	0.000794601
		0.49347	0.000805283
		0.4985	0.000823975
		0.50354	0.000836182
		0.50858	0.000837326
		0.51361	0.000868988
		0.51865	0.000841522
		0.52368	0.000859451
		0.52872	0.000856018
		0.53375	0.000854492
		0.53879	0.000866318
		0.54382	0.000842667
		0.54886	0.000856018
		0.55389	0.000835037
		0.55893	0.000833893
		0.56396	0.000822449
		0.569	0.000804138
		0.57404	0.000799942
		0.57907	0.000776291
		0.58411	0.000774002
		0.58914	0.000748444
		0.59418	0.000749207
		0.59921	0.00072937
		0.60425	0.000714493
		0.60928	0.000712967
		0.61432	0.000678253
		0.61935	0.000665283
		0.62439	0.00064888
		0.62943	0.000640869
		0.63446	0.000631714
		0.6395	0.000601196
		0.64453	0.000590897
		0.64957	0.000575638
		0.6546	0.000560379
		0.65964	0.000554276
		0.66467	0.000534821
		0.66971	0.000542068
		0.67474	0.00051651
		0.67978	0.000504303
		0.68481	0.000488663
		0.68985	0.000478745
		0.69489	0.00047493
		0.69992	0.000452423
		0.70496	0.000454712
		0.70999	0.000437164
		0.71503	0.000438309
		0.72006	0.000433731
		0.7251	0.000408936
		0.73013	0.000417328
		0.73517	0.000392151
		0.7402	0.00038681
		0.74524	0.000380707
		0.75027	0.000370407
		0.75531	0.000378799
		0.76035	0.000363541
		0.76538	0.000363159
		0.77042	0.000345993
		0.77545	0.000354004
		0.78049	0.000350571
		0.78552	0.000332642
		0.79056	0.00033493
		0.79559	0.00031929
		0.80063	0.000318527
		0.80566	0.000318527
		0.8107	0.000305939
		0.81573	0.000321579
		0.82077	0.000301361
		0.82581	0.000310516
		0.83084	0.000294495
		0.83588	0.000302505
		0.84091	0.000306702
		0.84595	0.000285721
		0.85098	0.000293732
		0.85602	0.000279999
		0.86105	0.000286484
		0.86609	0.000271225
		0.87112	0.000272751
		0.87616	0.00027771
		0.8812	0.000260925
		0.88623	0.000276947
		0.89127	0.000256348
		0.8963	0.000259781
		0.90134	0.000261688
		0.90637	0.0002388
		0.91141	0.000250626
		0.91644	0.000234222
		0.92148	0.000234604
		0.92651	0.000229645
		0.93155	0.00022583
		0.93658	0.00022316
		0.94162	0.000209427
		0.94666	0.00022049
		0.95169	0.000215912
		0.95673	0.000205994
		0.96176	0.00021286
		0.9668	0.000206757
		0.97183	0.000223541
		0.97687	0.000206757
		0.9819	0.000203323
		0.98694	0.000199509
		0.99197	0.000197983
		0.99701	0.000209045
		1.00204	0.000194168
		1.00708	0.000200653
		1.01212	0.000200653
		1.01715	0.000201035
		1.02219	0.000203705
		1.02722	0.000197601
		1.03226	0.000209045
		1.03729	0.000194931
		1.04233	0.000202179
		1.04736	0.000202179
		1.0524	0.000195313
		1.05743	0.00019989
		1.06247	0.000195313
		1.0675	0.000193787
		1.07254	0.000196075
		1.07758	0.000196075
		1.08261	0.000193787
		1.08765	0.000193787
		1.09268	0.000205612
		1.09772	0.000198364
		1.10275	0.00019989
		1.10779	0.00019722
		1.11282	0.000194931
		1.11786	0.000196075
		1.12289	0.000184631
		1.12793	0.000186157
		1.13297	0.000194931
		1.138	0.000190735
		1.14304	0.000192642
		1.14807	0.000191498
		1.15311	0.000196838
		1.15814	0.000190735
		1.16318	0.000190735
		1.16821	0.000195313
		1.17325	0.000193787
		1.17828	0.000194168
		1.18332	0.00018692
		1.18835	0.000195313
		1.19339	0.000194168
		1.19843	0.000189209
		1.20346	0.000190735
		1.2085	0.000187683
		1.21353	0.00019722
		1.21857	0.000188828
		1.2236	0.000188446
		1.22864	0.00019455
		1.23367	0.000187302
		1.23871	0.000196838
		1.24374	0.00018425
		1.24878	0.000186157
		1.25381	0.00018692
		1.25885	0.000193787
		1.26389	0.000190735
		1.26892	0.000183105
		1.27396	0.000188065
		1.27899	0.000187683
		1.28403	0.000189972
		1.28906	0.000184631
		1.2941	0.000186539
		1.29913	0.000191116
		1.30417	0.000183487
		1.3092	0.000187683
		1.31424	0.000180435
		1.31927	0.000190735
		1.32431	0.000189209
		1.32935	0.000186157
		1.33438	0.000191498
		1.33942	0.000180054
		1.34445	0.000187683
		1.34949	0.000190353
		1.35452	0.000182343
		1.35956	0.000188828
		1.36459	0.000186539
		1.36963	0.000188446
		1.37466	0.000191116
		1.3797	0.000187683
		1.38474	0.000191498
		1.38977	0.000186539
		1.39481	0.00018959
		1.39984	0.000187302
		1.40488	0.000193024
		1.40991	0.000192261
		1.41495	0.000191879
		1.41998	0.000192642
		1.42502	0.000185013
		1.43005	0.000191498
		1.43509	0.000188446
		1.44012	0.000190353
		1.44516	0.000189972
		1.4502	0.000188828
		1.45523	0.000193405
		1.46027	0.000193787
		1.4653	0.000191879
		1.47034	0.000196075
		1.47537	0.000193024
		1.48041	0.000190735
		1.48544	0.000194168
		1.49048	0.000195694
		1.49551	0.000195313
		1.50055	0.000194168
		1.50558	0.000194931
		1.51062	0.000186539
		1.51566	0.000187683
		1.52069	0.000193024
		1.52573	0.000190735
		1.53076	0.000197983
		1.5358	0.000193787
		1.54083	0.000192642
		1.54587	0.000194931
		1.5509	0.00019455
		1.55594	0.000191879
		1.56097	0.000190353
		1.56601	0.000197601
		1.57104	0.000195313
		1.57608	0.000192261
		1.58112	0.000198746
		1.58615	0.000190353
		1.59119	0.000196457
		1.59622	0.000196075
		1.60126	0.000200272
		1.60629	0.000199509
		1.61133	0.000196075
		1.61636	0.000204086
		1.6214	0.000198364
		1.62643	0.000199509
		1.63147	0.000205612
		1.63651	0.000196838
		1.64154	0.000207138
		1.64658	0.000204468
		1.65161	0.000209045
		1.65665	0.00020752
		1.66168	0.000205231
		1.66672	0.00020752
		1.67175	0.000205231
		1.67679	0.000211716
		1.68182	0.000209045
		1.68686	0.000205612
		1.69189	0.000210953
		1.69693	0.000212479
		1.70197	0.000213623
		1.707	0.000213623
		1.71204	0.000215149
		1.71707	0.000220871
		1.72211	0.000218201
		1.72714	0.000217438
		1.73218	0.000218964
		1.73721	0.00022316
		1.74225	0.000228119
		1.74728	0.000219345
		1.75232	0.000226593
		1.75735	0.000230789
		1.76239	0.000228119
		1.76743	0.000236893
		1.77246	0.000234222
		1.7775	0.000238419
		1.78253	0.000246048
		1.78757	0.000248718
		1.7926	0.000251007
		1.79764	0.0002491
		1.80267	0.000255585
		1.80771	0.000265503
		1.81274	0.000263977
		1.81778	0.000270081
		1.82281	0.000275421
		1.82785	0.000284958
		1.83289	0.000284195
		1.83792	0.000291443
		1.84296	0.000304794
		1.84799	0.000304031
		1.85303	0.000320053
		1.85806	0.000328445
		1.8631	0.000336075
		1.86813	0.000352859
		1.87317	0.000353622
		1.8782	0.000369644
		1.88324	0.000382614
		1.88828	0.000398254
		1.89331	0.000409317
		1.89835	0.000422668
		1.90338	0.000440216
		1.90842	0.000456619
		1.91345	0.000476837
		1.91849	0.000496674
		1.92352	0.000518036
		1.92856	0.00054512
		1.93359	0.00056572
		1.93863	0.000592804
		1.94366	0.000621033
		1.9487	0.000651169
		1.95374	0.000689697
		1.95877	0.000717926
		1.96381	0.000759506
		1.96884	0.000801468
		1.97388	0.000841522
		1.97891	0.00089035
		1.98395	0.000940323
		1.98898	0.000999451
		1.99402	0.00106
		1.99905	0.00112
		2.00409	0.00119
		2.00912	0.00127
		2.01416	0.00135
		2.0192	0.00143
		2.02423	0.00153
		2.02927	0.00164
		2.0343	0.00174
		2.03934	0.00187
		2.04437	0.00199
		2.04941	0.00214
		2.05444	0.00229
		2.05948	0.00244
		2.06451	0.00263
		2.06955	0.0028
		2.07458	0.00301
		2.07962	0.00323
		2.08466	0.00346
		2.08969	0.00371
		2.09473	0.00398
		2.09976	0.00427
		2.1048	0.00458

## Sheet: Figure 1e
Figure 1e
			Mass loss/ g	Mass loss ratio/ %
		Parameter x	Parameter y	Parameter y
	Data 1	1	0.0222	0.18154
		2	0.0257	0.20838
		3	0.1953	2.07848
		4	0.3953	4.3587

## Sheet: Figure 1f
Figure 1f
						Average	Standard deviation				Average	Standard deviation
						Element content/ ppm					Element content/ ppm
		Parameter x				Parameter y					Parameter y
	Data 1	1	13.7632	14.0708	14.2742	14.0361	0.25731	0.57424	0.53753	0.6228	0.57819	0.04277
		2	36.8637	38.1206	38.1429	37.7091	0.73223	4.47043	4.47029	4.53997	4.49357	0.04019
		3	17575.1	17913.9	17835	17774.7	177.277	720.917	758.012	746.917	741.949	19.0396
		4	6866.58	6669.01	6760.58	6765.39	98.8699	194.088	194.179	194.645	194.304	0.29914

## Sheet: Figure 2a
Figure 2a
		Binding energy/ eV	Intensity/ arb.units						Binding energy/ eV	Intensity/ arb.units
		Parameter x	Parameter y	Parameter y	Parameter y	Parameter y	Parameter y		Parameter x	Parameter y	Parameter y	Parameter y	Parameter y	Parameter y
	Data 1	464.4	74996.1				75637.4	Data 2	464.8	106680				108938
		464.3	75424			75490.3	76131.6		464.7	106618		108733	106474	108733
		464.2	75679.5			75294	75935.3		464.6	106359		108680	106422	108680
		464.1	75861.5			75030	75671.3		464.5	106240		108579	106320	108579
		464	75261.1			74696.7	75338.1		464.4	107509		108467	106208	108467
		463.9	74861.1			74347.1	74988.5		464.3	106152		108328	106069	108328
		463.8	74270.9			74047.8	74689.1		464.2	106573		108153	105894	108153
		463.7	74179.2			73840.1	74481.5		464.1	106518		107927	105669	107927
		463.6	74274.6			73671.4	74312.8		464	106757		107700	105441	107700
		463.5	73982.9			73521.6	74163		463.9	106097		107417	105158	107417
		463.4	73720.6			73341.1	73982.5		463.8	106594		107101	104843	107101
		463.3	73595.5			73163.5	73804.9		463.7	106013		106749	104490	106749
		463.2	72917.1			72965.5	73606.8		463.6	105942		106382	104124	106382
		463.1	73267.5			72723.9	73365.2		463.5	105235		105975	103717	105975
		463	73081.1			72414.4	73055.8		463.4	105447		105565	103307	105565
		462.9	72655.6			72089	72730.4		463.3	104447		105126	102867	105126
		462.8	71852.7			71750.1	72391.5		463.2	104783		104658	102400	104658
		462.7	71027.5			71366.7	72008.1		463.1	104560		104145	101886	104145
		462.6	71528.2			70968.1	71609.5		463	104373		103598	101339	103598
		462.5	71083.2			70680.3	71321.6		462.9	103970		103008	100749	103008
		462.4	70121.9			70414.4	71055.8		462.8	103229		102417	100158	102417
		462.3	70268.9			70073.7	70715.1		462.7	101867		101841	99582	101841
		462.2	70127.3			69867.9	70509.2		462.6	101117		101281	99022.3	101281
		462.1	69505.2			69649.2	70290.5		462.5	100906		100735	98476.5	100735
		462	69316.1			69307.1	69948.5		462.4	100657		100222	97963.4	100222
		461.9	69028.1			68881.5	69522.9		462.3	99291.9		99672.2	97413.6	99672.2
		461.8	68558.9			68417.1	69058.5		462.2	100502		99103.9	96845.3	99103.9
		461.7	67999.2			67918.5	68559.8		462.1	98984.1		98542.9	96284.3	98542.9
		461.6	67183.2			67342.8	67984.2		462	97795.4		97973.5	95714.9	97973.5
		461.5	66823			66704.6	67346		461.9	98133.7		97397	95138.4	97397
		461.4	66149.8			66283.2	66924.6		461.8	96694.3		96857.5	94598.9	96857.5
		461.3	65368			65884.5	66525.8		461.7	96319.4		96330.8	94072.2	96330.8
		461.2	65892.2			65393.4	66034.7		461.6	95786.4		95778.6	93520	95778.6
		461.1	65189.5			65029.1	65670.4		461.5	96016.1		95274.9	93016.3	95274.9
		461	64367.4			64555.3	65196.6		461.4	93633.5		94782.4	92523.8	94782.4
		460.9	64328.4			63924.9	64566.3		461.3	93692.3		94306.5	92047.9	94306.5
		460.8	62999			63347.9	63989.3		461.2	93163.7		93817.4	91558.8	93817.4
		460.7	62740.4			62915	63556.3		461.1	93748.1		93361.8	91103.2	93361.8
		460.6	62304.4			62445.6	63086.9		461	92278.8		92871.4	90612.8	92871.4
		460.5	62202.7			62127.5	62768.8		460.9	92440.4		92372.9	90114.3	92372.9
		460.4	61981.3			61812.9	62454.2		460.8	91443.1		91863.2	89604.6	91863.2
		460.3	61408.7			61559	62200.3		460.7	91003.6		91351.7	89093.1	91351.7
		460.2	61167.5			61167.7	61809.1		460.6	91220.4		90806.5	88547.9	90806.5
		460.1	61034.7			60684.4	61325.7		460.5	90903.7		90274.9	88016.3	90274.9
		460	60246.6			60317.4	60958.7		460.4	89270		89740.3	87481.7	89740.3
		459.9	59564.6			59910.7	60552		460.3	88935.9		89206.4	86947.8	89206.4
		459.8	59573.4			59503.2	60144.5		460.2	88367.5		88720.2	86461.6	88720.2
		459.7	59134.1			59037.3	59678.6		460.1	86930.3		88262.6	86004	88262.6
		459.6	58997.2			58705.4	59346.7		460	87467.2		87814.7	85556.1	87814.7
		459.5	57917			58327.3	58968.6		459.9	86621		87388.4	85129.8	87388.4
		459.4	57905.1			57927.9	58569.3		459.8	85906.3		86952.3	84693.7	86952.3
		459.3	57682.9			57528.8	58170.2		459.7	86546.3		86494.9	84236.3	86494.9
		459.2	57137.4			57205.8	57847.1		459.6	85495.5		86018.2	83759.6	86018.2
		459.1	57001.6			56781	57422.4		459.5	85911.7		85539.3	83280.7	85539.3
		459	56301.9			56271.2	56912.5		459.4	84411.9		85054.5	82795.9	85054.5
		458.9	55781.5			55874.1	56515.4		459.3	83838.5		84578.8	82320.2	84578.8
		458.8	55133.5			55508.1	56149.4		459.2	83955		84110.3	81851.7	84110.3
		458.7	55151.9			55156.8	55798.1		459.1	83020.5		83680.9	81422.3	83680.9
		458.6	55171.7			54781.8	55423.1		459	82348.8		83260.3	81001.7	83260.3
		458.5	54545.2			54471.3	55112.7		458.9	82086		82836.4	80577.8	82836.4
		458.4	53906.6			54052.5	54693.9		458.8	81991.7		82417.9	80159.3	82417.9
		458.3	53581.1			53611.2	54252.6		458.7	81811.8		81996.3	79737.7	81996.3
		458.2	53057.9			53230.5	53871.8		458.6	81225.1		81594.3	79335.7	81594.3
		458.1	52965.2			52911.2	53552.5		458.5	79757.8		81193	78934.3	81193
		458	52641.5			52613.3	53254.6		458.4	80256		80793.9	78535.3	80793.9
		457.9	52310.2			52440.7	53082.1		458.3	80136.5		80404.7	78146.1	80404.7
		457.8	52091.6			52127.8	52769.2		458.2	79715.9		80044.8	77786.2	80044.8
		457.7	52195			51816.4	52457.7		458.1	78500.6		79655.5	77396.9	79655.5
		457.6	51401			51555.8	52197.1		458	79244.1		79275.9	77017.3	79275.9
		457.5	51084.2			51294.5	51935.9		457.9	78276.3		78892.6	76634	78892.6
		457.4	51007			50934.3	51575.6		457.8	78699.2		78534.5	76275.8	78534.5
		457.3	50785.4			50657.9	51299.3		457.7	77260.8		78182.5	75923.8	78182.5
		457.2	50393.7			50505.8	51147.2		457.6	76838.7		77850.6	75591.9	77850.6
		457.1	50019.3			50160.8	50802.2		457.5	77131		77530.6	75271.8	77530.6
		457	50323.5		50451	49809.6	50451		457.4	76553.9		77239.6	74980.8	77239.6
		456.9	49282.4		50136.9	49495.4	50136.9		457.3	76425.8		76971	74712	76971
		456.8	49029.1		49894	49252.4	49894		457.2	75350.7		76713.9	74454.6	76713.9
		456.7	48823		49596.5	48954.9	49596.5		457.1	75413		76494.7	74235	76494.7
		456.6	48804.3		49389.1	48747.2	49389.1		457	74823.5		76288.4	74028	76288.4
		456.5	48835.5		49123.6	48481.4	49123.6		456.9	75291.4		76108.9	73847.4	76108.9
		456.4	48244.2		48809.5	48166.7	48809.6		456.8	74732.7		75948	73684.8	75948.1
		456.3	47699.9		48612.9	47969.2	48613		456.7	74058.5		75827.2	73561.3	75827.2
		456.2	47249.8		48401.4	47756.3	48401.4		456.6	73446.3		75722.2	73452.1	75722.2
		456.1	47816.7		48242.2	47594.9	48242.3		456.5	73879.6		75662.2	73385.7	75662.3
		456	47770.8		48234	47583.3	48234.1		456.4	73390.1		75665.4	73379.1	75665.4
		455.9	47437.3		48234.6	47578.7	48234.7		456.3	72378.8		75673.4	73372.6	75673.5
		455.8	47641.8		48237.4	47573.6	48237.5		456.2	73800.9		75687.8	73365.2	75687.9
		455.7	47843.7		48244.2	47568.4	48244.2		456.1	74507.9		75712.3	73357.6	75712.4
		455.6	47801.7		48256.7	47563.2	48256.8		456	74150.3		75751.1	73349.3	75751.1
		455.5	47726.2		48277	47557.4	48277.1		455.9	74146.6		75809.2	73339.3	75809.2
		455.4	48090.8		48309.2	47551.3	48309.2		455.8	74790.8		75895.6	73327.8	75895.6
		455.3	47928		48358.1	47544.9	48358.2		455.7	75739.1		76022	73315	76022.1
		455.2	48085.7		48430.3	47537.9	48430.4		455.6	76333.8		76204.3	73301	76204.4
		455.1	48526.7		48534.2	47529.4	48534.4		455.5	75761.8		76463	73285.1	76463.1
		455	49513.9		48682.6	47519.7	48682.7		455.4	76595.1		76824.9	73266.9	76825.1
		454.9	49647.7		48891.1	47508.1	48891.3		455.3	78148		77326.5	73246.4	77326.7
		454.8	50167.4		49180.9	47494.1	49181.1		455.2	78735.5		78013	73222.6	78013.2
		454.7	51038.6		49578.8	47477	49579.1		455.1	80933.8		78942.4	73194.1	78942.6
		454.6	52420.5		50120.2	47456.7	50120.5		455	82411.5		80187.9	73159.2	80188.1
		454.5	53461.6		50849.4	47432.8	50849.7		454.9	85645.2		81842.6	73117.6	81842.9
		454.4	54094.1		51820.7	47404.4	51821.1		454.8	87502.1		84019.4	73067.2	84019.7
		454.3	55896.4		53101.3	47370.4	53101.8		454.7	91281.3		86858	73007.5	86858.4
		454.2	57888		54772.4	47329.9	54772.9		454.6	94172.5		90523.9	72935.5	90524.4
		454.1	60724		56929.9	47280.7	56930.4		454.5	99782.8		95213.6	72848.2	95214.1
		454	64344.9		59685.7	47220.3	59686.4		454.4	107401		101155	72741	101156
		453.9	68158.8		63169.3	47146.7	63170.1		454.3	115794		108610	72609.2	108611
		453.8	72649.9		67525	47056.6	67525.9		454.2	126345		117870	72446.2	117871
		453.7	78713.7		72910.8	46946.7	72911.8		454.1	138712		129255	72244.8	129256
		453.6	85676.6		79493.2	46813.1	79494.3		454	154588		143104	71998.6	143105
		453.5	94310.9		87439.8	46651	87441.1		453.9	171369		159756	71699.1	159757
		453.4	104234		96909.3	46455.2	96910.8		453.8	191777		179530	71337.8	179531
		453.3	115166		108037	46220.7	108039		453.7	214384		202691	70906.7	202692
		453.2	127680		120915	45942.4	120917		453.6	238149		229402	70397.2	229404
		453.1	140913		135570	45615.5	135572		453.5	266173		259663	69800.1	259666
		453	155510		151933	45235.2	151936		453.4	295867		293241	69106.7	293244
		452.9	171525		169813	44798.1	169816		453.3	328514		329589	68312.1	329592
		452.8	186501		188868	44301.6	188872		453.2	357902		367769	67410.4	367772
		452.7	202057		208581	43743.1	208585		453.1	389582		406403	66399.1	406407
		452.6	218501		228258	43122.3	228263		453	420851		443673	65277.8	443677
		452.5	233109		247043	42440.9	247048		452.9	450543		477407	64050.7	477413
		452.4	246668		263962	41700.7	263968		452.8	476568		505264	62723.5	505271
		452.3	259123		278004	40904.3	278011		452.7	497517		525020	61305.2	525028
		452.2	270939		288226	40056.6	288233		452.6	515275		534907	59808.4	534915
		452.1	281041		293867	39163.7	293876		452.5	528223		533924	58251.6	533934
		452	287226		294460	38231	294471		452.4	530501		522004	56656.8	522016
		451.9	293893		289891	37267.3	289903		452.3	524627		500087	55049.9	500100
		451.8	294767		280437	36286.8	280450		452.2	507512		469926	53465	469942
		451.7	288188		266719	35306.6	266734		452.1	476238		433772	51938.8	433790
		451.6	276080		249613	34346	249630		452	435821		394022	50507.8	394043
		451.5	257511		230134	33429.9	230154		451.9	385492		352924	49203.9	352948
		451.4	232272		209318	32580.5	209341		451.8	333830		312372	48052.6	312400
		451.3	204664		188121	31815.9	188147		451.7	280478		273808	47064.5	273840
		451.2	175116		167350	31147.9	167381		451.6	234398		238215	46241.7	238252
		451.1	148121		147634	30581.7	147669		451.5	191769		206163	45572.4	206206
		451	123384		129412	30113.6	129452		451.4	159337		177890	45038.4	177941
		450.9	103412		112950	29734.8	112996		451.3	134666		153386	44617	153444
		450.8	87566.1		98370.5	29432.7	98423.6		451.2	114786		132471	44287.3	132538
		450.7	74539.2		85681.3	29193.9	85742.2		451.1	99531.8		114856	44027.5	114934
		450.6	65178.6		74807.9	29005.3	74877.9		451	89057.8		100201	43820.6	100292
		450.5	57806.6		65621.5	28855.6	65701.8		450.9	81411.3		88144.3	43654.4	88248.8
		450.4	52302.1		57960.9	28736.2	58053		450.8	74872		78327.6	43519.2	78448.6
		450.3	47945.1		51649.7	28639.8	51755.5		450.7	69009.8		70413.2	43407.3	70553.3
		450.2	44349.3		46509.6	28561.3	46631.1		450.6	65039.4		64093.2	43314.5	64255.4
		450.1	41680.7		42368.8	28496.7	42508.2		450.5	61050.3		59093.2	43237.3	59281.1
		450	39605.2		39068	28443.2	39228		450.4	58243		55172.9	43172.8	55390.5
		449.9	37656.9		36463.2	28398.4	36647		450.3	56218.3			43118.5	52378
		449.8	36461.7		34427.8	28360.7	34639		450.2	53844.6			43072.6	50070.3
		449.7	35106.6		32853.2	28329.4	33095.8		450.1	52668			43033.3	48322.6
		449.6	33222.3		31646.8	28303.5	31925.6		450	51273.5			42999.7	47017.2
		449.5	32482.6		30731	28282	31051.6		449.9	49726.8			42971.1	46058.3
		449.4	31932.6		30042.7	28264.6	30411.4		449.8	48938.9			42946.8	45369.9
		449.3	31028.5		29530.5	28251	29954.8		449.7	47463.8			42927	44892.8
		449.2	30158.8		29152.7	28240	29641.1		449.6	45912.1			42911.1	44580.2
		449.1	29732		28876.8	28231.7	29439.5		449.5	45629			42898	44396.6
		449	29124.3		28677.6	28225.6	29326.2		449.4	45521.8			42888.2	44316.4
		448.9	28904.6			28221.5	29283.5		449.3	44186	43997.7		42880.9	44320.8
		448.8	28494.6			28219	29298.7		449.2	43839.4	44175.8		42875.4	44396.9
		448.7	28107.9			28217.7	29363.1		449.1	43075.7	44387.8		42872.2	44537.7
		448.6	28161.3			28217	29471.1		449	42452.6	44639.4		42871.1	44740.2
		448.5	28221.8			28216.7	29620.2		448.9	42457.4	44936.3		42870.8	45003.4
		448.4	28511.6			28215.1	29809		448.8	42929.3	45284		42868.5	45328.4
		448.3	28081			28213.2	30040.7		448.7	43438.9	45694.7		42866.1	45723.8
		448.2	28665.5			28211	30319.7		448.6	43135.7	46180.1		42863.3	46199
		448.1	29039.8			28208.6	30652.1		448.5	43936.5	46754.4		42859.6	46766.6
		448	28871.8	31038.1		28206	31045.9		448.4	44925.9	47435.2		42855.2	47442.9
		447.9	28893.5	31506.1		28202.8	31511.1		448.3	45509.7	48243.6		42850	48248.5
		447.8	29766.1	32056.6		28198.9	32059.7		448.2	45547.8	49204.6		42843.7	49207.6
		447.7	30572.4	32704.9		28194.4	32706.8		448.1	46338.1	50348.1		42836.2	50350
		447.6	30742.4	33468.7		28188.8	33469.8		448	47908.5	51709.8		42826.8	51711
		447.5	31874.4	34368.9		28181.7	34369.6		447.9	50339.8	53333		42815.8	53333.7
		447.4	32772.1	35430.7		28173.2	35431.1		447.8	50763.9	55268.1		42802.2	55268.5
		447.3	33732.2	36683.2		28162.9	36683.4		447.7	53556.4	57575.5		42785.4	57575.8
		447.2	35569.7	38160.5		28150.3	38160.6		447.6	56062.8	60327		42764.8	60327.1
		447.1	36957.7	39902.6		28135.1	39902.7		447.5	59272.8	63607.2		42740	63607.3
		447	39186	41956		28116.4	41956.1		447.4	63473.8	67515.4		42709.8	67515.4
		446.9	42025.6	44375		28093.9	44375		447.3	67524.9	72168.3		42673	72168.3
		446.8	44377.4	47222.7		28067.2	47222.7		447.2	73708.4	77702.2		42628.3	77702.2
		446.7	47175.4	50571.4		28035.3	50571.4		447.1	80466.4	84275.9		42574.2	84275.9
		446.6	51086	54504.3		27997.3	54504.3		447	88083.3	92073.4		42509	92073.5
		446.5	56113.3	59116.7		27951.8	59116.7		446.9	97438.5	101306		42430.3	101306
		446.4	62409	64516.6		27897.2	64516.6		446.8	109253	112218		42335.3	112218
		446.3	69558.5	70826.7		27831.6	70826.7		446.7	123938	125082		42220.5	125082
		446.2	77284.5	78184.2		27752.7	78184.2		446.6	141226	140211		42081.6	140211
		446.1	87547.6	86742.4		27658.4	86742.4		446.5	162059	157950		41914.6	157950
		446	98663.9	96669.2		27545.8	96669.2		446.4	184217	178678		41714.2	178678
		445.9	112583	108145		27411.8	108145		446.3	211820	202799		41474.4	202799
		445.8	128535	121361		27252.7	121361		446.2	245359	230731		41189.4	230731
		445.7	146238	136508		27065.1	136508		446.1	280025	262878		40854	262878
		445.6	165558	153767		26845	153767		446	317273	299590		40460.5	299590
		445.5	188224	173288		26589.5	173288		445.9	362700	341097		40003.6	341097
		445.4	209754	195159		26296.2	195159		445.8	406535	387404		39479.7	387404
		445.3	232065	219357		25963	219357		445.7	450769	438142		38884.9	438142
		445.2	255473	245683		25588.6	245683		445.6	497618	492369		38216.6	492369
		445.1	278340	273674		25173	273674		445.5	542605	548341		37474.9	548341
		445	300738	302505		24716.5	302505		445.4	586987	603309		36661	603309
		444.9	321310	330901		24220.2	330901		445.3	626781	653512		35778.1	653512
		444.8	340214	357133		23686.5	357133		445.2	661156	694607		34831.5	694607
		444.7	357124	379176		23118.4	379176		445.1	690968	722809		33827.6	722809
		444.6	371035	395155		22519.2	395155		445	716150	736754		32776.8	736754
		444.5	384609	404099		21891.8	404099		444.9	727420	739452		31692.6	739452
		444.4	396545	406817		21241.5	406817		444.8	725729	731686		30591.7	731686
		444.3	400961	405588		20575.3	405588		444.7	707764	699513		29495.1	699513
		444.2	398212	393782		19902.6	393782		444.6	672702	647212		28426.7	647212
		444.1	385882	370623		19235.9	370623		444.5	623662	582460		27412.1	582460
		444	364784	339452		18591.6	339452		444.4	555538	512815		26474.6	512815
		443.9	331753	304029		17985.3	304029		444.3	482198	444163		25633.1	444163
		443.8	292218	267636		17431.5	267636		444.2	405427	380271		24900.1	380271
		443.7	249778	232639		16940.8	232639		444.1	332533	323069		24280.2	323069
		443.6	208542	200464		16518.7	200464		444	269473	273179		23768.9	273179
		443.5	172259	171780		16164.6	171780		443.9	216223	230429		23355.6	230429
		443.4	140980	146743		15873.9	146743		443.8	175577	194234		23026.5	194234
		443.3	114798	125203		15638.9	125203		443.7	142779	163836		22766	163836
		443.2	94132.6	106854		15449.9	106854		443.6	118115	138451		22559.7	138451
		443.1	79826.6	91329.9		15298.2	91329.9		443.5	100169	117338		22394.5	117338
		443	67694.5	78258		15176.3	78258		443.4	87898.8	99833.3		22261.4	99833.3
		442.9	57823.6	67288.9		15077	67288.9		443.3	75398.1	85357.4		22152.3	85357.4
		442.8	51390.9	58108.5		14994.9	58108.5		443.2	67528.4	73414.6		22061.4	73414.6
		442.7	46092.7	50442.5		14926.6	50442.5		443.1	61152.5	63584.2		21984.6	63584.2
		442.6	41331.6	44054.1		14869	44054.1		443	56300.1	55512.5		21919.5	55512.5
		442.5	37413.9	38740.6		14819.7	38740.6		442.9	51189.5	48900.8		21862.7	48900.8
		442.4	34741.5	34329.9		14777	34329.9		442.8	49160.4	43499.5		21812.8	43499.5
		442.3	32710.3	30676.5		14739.8	30676.5		442.7	45954.6	39099.9		21768.7	39099.9
		442.2	30701.5	27657.2		14707	27657.2		442.6	42945	35527.3		21729.5	35527.3
		442.1	28929.1	25168		14677.9	25168		442.5	40806.7	32635.5		21694.2	32635.5
		442	27016	23121.2		14651.9	23121.2		442.4	39058.9	30303.2		21662.7	30303.2
		441.9	25858.4	21443		14628.9	21443		442.3	37438	28429.1		21634.5	28429.1
		441.8	24499.6	20071		14608.2	20071		442.2	35260.2	26928.5		21608.8	26928.5
		441.7	24072.8	18952.8		14589.5	18952.8		442.1	34970.9	25731.6		21585.4	25731.6
		441.6	23349.2	18044.2		14572.5	18044.2		442	33809.8	24780.4		21563.8	24780.4
		441.5	22252.8	17308.4		14556.9	17308.4		441.9	33245.4	24027.7		21544	24027.7
		441.4	21830.1	16714.3		14542.5	16714.3		441.8	31835	23433.9		21525.5	23433.9
		441.3	21119.1	16236.4		14529.2	16236.4		441.7	31161.8	22967.6		21508.3	22967.6
		441.2	20938.9	15853.1		14516.8	15853.1		441.6	30545.6	22602.6		21492.3	22602.6
		441.1	20945.7	15546.5		14505	15546.5		441.5	30262.4	22317.9		21477.5	22317.9
		441	20210.1	15302.2		14494.1	15302.2		441.4	29398.2	22096.3		21463.5	22096.3
		440.9	19647.1	15108.1		14483.8	15108.1		441.3	29380.5			21450.2	21924.3
		440.8	19081.8	14954.3		14474.3	14954.3		441.2	28869.5			21437.7	21790.9
		440.7	18809	14832.9		14465.5	14832.9		441.1	28015.4			21425.9	21687.7
		440.6	18965	14737.3		14457.4	14737.3		441	27921.4			21414.8	21607.7
		440.5	18366.3	14662		14449.8	14662		440.9	27395.6			21404.2	21545.6
		440.4	18049.2	14602.8		14442.6	14602.8		440.8	27751.4			21394	21497.1
		440.3	17913.3	14556		14435.8	14556		440.7	27293.2			21384.2	21459
		440.2	17839.4	14519.4		14429.6	14519.4		440.6	26873.8			21374.7	21428.6
		440.1	17159.7	14490.6		14423.8	14490.6		440.5	27104.5			21365.5	21404.1
		440	17153.3	14467.7		14418.3	14467.7		440.4	26356.3			21356.8	21384.3
		439.9	17298.5			14413.1	14449.5		440.3	26045.7			21348.5	21368.1
		439.8	17032.9			14408.2	14434.9		440.2	25883.4			21340.7	21354.4
		439.7	16841.9			14403.6	14423		440.1	25753			21333.2	21342.9
		439.6	16611.6			14399	14413.1		440	25639.4			21325.9	21332.6
		439.5	16831.6			14394.6	14404.7		439.9	26112.9			21318.7	21323.4
		439.4	16965.2			14390.1	14397.4		439.8	25278.2			21311.8	21315
		439.3	17005.6			14385.8	14391		439.7	25207.8			21305	21307.2
		439.2	16461.2			14381.7	14385.4		439.6	25276			21298.4	21299.9
		439.1	16130			14377.6	14380.3		439.5	25084.5			21292.3	21293.3
		439	16479.2			14373.8	14375.6		439.4	24631.9			21286.4	21287
		438.9	16459.1			14370.1	14371.4		439.3	24587.8			21280.7	21281.1
		438.8	16459.6			14366.5	14367.4		439.2	24522.6			21275.3	21275.6
		438.7	16367.6			14362.9	14363.5		439.1	24148.6			21270.2	21270.4
		438.6	16087.8			14359.4	14359.8		439	24339.9			21265.2	21265.3
		438.5	16164.9			14356.1	14356.4		438.9	24202.1			21260.2	21260.3
		438.4	15723.3			14353	14353.2		438.8	24388.2			21255.3	21255.4
		438.3	16029.3			14350	14350.1		438.7	24410.5			21250.6	21250.6
		438.2	16055.8			14347.1	14347.2		438.6	23618			21246	21246.1
		438.1	15898.5			14344.4	14344.4		438.5	23665.2			21241.7	21241.7
		438	15492.9			14341.8	14341.8		438.4	23581.3			21237.5	21237.5
		437.9	15487.4			14339.3	14339.4		438.3	23810.1			21233.6	21233.6
		437.8	15500.3			14337.1	14337.1		438.2	23794.2			21229.7	21229.7
		437.7	15471.5			14335.1	14335.1		438.1	23309.7			21225.9	21225.9
		437.6	15362.3			14333.1	14333.1		438	23500.2			21222.1	21222.1
		437.5	15412.6			14331.2	14331.2		437.9	23328.8			21218.5	21218.5
		437.4	15069.7			14329.4	14329.4		437.8	23268			21215.3	21215.3
		437.3	15388.8			14327.6	14327.6		437.7	22568.1			21212.2	21212.2
		437.2	15332.8			14325.9	14325.9		437.6	22948			21209.3	21209.3
		437.1	15267.4			14324.1	14324.1		437.5	23077.6			21206.6	21206.6
		437	15331.7			14322.4	14322.4		437.4	22409.5			21204.2	21204.2
		436.9	15045.1			14320.9	14320.9		437.3	22566.9			21201.8	21201.8
		436.8	14954.6			14319.4	14319.4		437.2	22553.9			21199.5	21199.5
		436.7	15177.7			14317.9	14317.9		437.1	22321.4			21197.6	21197.6
		436.6	15164.8			14316.5	14316.5		437	22062.3			21195.7	21195.7
		436.5	15003			14315.1	14315.1		436.9	22319.3			21193.8	21193.8
		436.4	15195.6			14313.6	14313.6		436.8	22579.7			21191.9	21191.9
		436.3	15271.6			14312.2	14312.2		436.7	22592.3			21190.1	21190.1
		436.2	14634.8			14311.1	14311.1		436.6	21999.6			21188.2	21188.2
		436.1	14700			14310	14310		436.5	22416.1			21186.4	21186.4
		436	14732.3			14309	14309		436.4	21882.2			21184.7	21184.7
		435.9	14919.8			14308.2	14308.2		436.3	22184.1			21183.2	21183.2
		435.8	14844.2			14307.3	14307.3		436.2	22201.2			21181.8	21181.8
		435.7	14687			14306.5	14306.5		436.1	21543.4			21180.6	21180.6
		435.6	14760.7			14305.6	14305.6		436	21897.9			21179.3	21179.3
		435.5	14807.7			14304.7	14304.7		435.9	22166.4			21177.8	21177.8
		435.4	14811.7			14303.9	14303.9		435.8	22461.1			21176.6	21176.6
		435.3	14751.7			14303	14303		435.7	21626.2			21175.4	21175.4
		435.2	14726.5			14302.2	14302.2		435.6	21647.3			21174	21174
		435.1	14800.6			14301.3	14301.3		435.5	22246.1			21172.9	21172.9
		435	14912.4			14300.6	14300.6		435.4	21250.5			21172.1	21172.1
		434.9	14351.7			14299.9	14299.9		435.3	21538.9			21171.4	21171.4
		434.8	14486.4			14299.4	14299.4		435.2	21399.4			21170.8	21170.8
		434.7	14447.7			14299.1	14299.1		435.1	21341			21170.5	21170.5
		434.6	14151.6			14299	14299		435	21222.6			21170.1	21170.1
		434.5	14331			14298.8	14298.8		434.9	20961.7			21169.9	21169.9
		434.4	14265				14265		434.8	21154.4			0	21154.4

## Sheet: Figure 2b
Figure 2b
		Binding energy/ eV	Intensity/ arb.units						Binding energy/ eV	Intensity/ arb.units
		Parameter x	Parameter y	Parameter y	Parameter y	Parameter y	Parameter y		Parameter x	Parameter y	Parameter y	Parameter y	Parameter y	Parameter y
	Data 1	499.4	76250.5				76454.1	Data 2	499.8	102987				103991
		499.3	76439.9		76169.7	75975.8	76199.4		499.7	101967		102995	102537	103540
		499.2	75695.5		76191.5	75975.4	76221.2		499.6	102929		102832	102373	103377
		499.1	75517.5		76215.8	75974.9	76245.5		499.5	102265		102832	102373	103377
		499	76047.9		76243	75974.4	76272.7		499.4	102332		102831	102372	103376
		498.9	75918.2		76273.5	75973.9	76303.2		499.3	103627		102829	102370	103374
		498.8	76446.3		76306.7	75972.6	76336.4		499.2	103615		102828	102368	103373
		498.7	76967.5		76342.9	75970.3	76372.7		499.1	103584		102826	102365	103371
		498.6	76965		76383.4	75967.6	76413.1		499	103175		102824	102362	103369
		498.5	76489.2		76429	75964.9	76458.7		498.9	103057		102824	102359	103369
		498.4	75866.3		76480.3	75962.1	76510		498.8	102827		102825	102356	103370
		498.3	76658.9		76538.5	75959.5	76568.2		498.7	103736		102827	102352	103372
		498.2	76495.7		76605	75957.8	76634.7		498.6	104517		102832	102349	103377
		498.1	75903.6		76680.1	75956.2	76709.8		498.5	103592		102840	102345	103385
		498	76352.9		76764.3	75953.8	76794		498.4	103226		102854	102341	103399
		497.9	76833.8		76859	75950.7	76888.8		498.3	103333		102875	102337	103421
		497.8	77514.8		76966	75946.9	76995.7		498.2	103086		102908	102334	103453
		497.7	77546.3		77086.7	75941.9	77116.4		498.1	103699		102955	102330	103500
		497.6	77521.6		77223.9	75936	77253.6		498	103847		103022	102327	103567
		497.5	77443.7		77380.4	75929.3	77410.1		497.9	103281		103114	102323	103659
		497.4	77930.1		77559.6	75921.8	77589.4		497.8	104015		103239	102319	103785
		497.3	78523.8		77765.7	75913.7	77795.4		497.7	103666		103409	102314	103954
		497.2	78321.4		78003.1	75905.1	78032.9		497.6	104314		103635	102310	104180
		497.1	78139.8		78276.8	75895.4	78306.6		497.5	104146		103932	102304	104477
		497	78903.4		78593.4	75885.2	78623.2		497.4	105726		104316	102296	104861
		496.9	78636.5		78960.1	75874.4	78990		497.3	106118		104808	102287	105353
		496.8	79151.9		79384.6	75862.6	79414.5		497.2	106571		105430	102277	105976
		496.7	79601.9		79875.5	75849.3	79905.4		497.1	107172		106207	102264	106752
		496.6	80188.6		80443.2	75834.6	80473.1		497	108449		107163	102249	107708
		496.5	80742.8		81097.8	75817.4	81127.7		496.9	109698		108324	102231	108870
		496.4	81866.5		81851	75797.3	81881		496.8	111081		109713	102210	110258
		496.3	82986		82715	75774	82745		496.7	112124		111348	102185	111893
		496.2	83858.9		83702.8	75747.9	83732.8		496.6	114493		113240	102156	113785
		496.1	83804.8		84824.8	75717.8	84854.8		496.5	116177		115390	102122	115935
		496	86031.5		86089.9	75683	86120		496.4	118196		117783	102083	118328
		495.9	88090.8		87503.9	75643.3	87534		496.3	120311		120387	102038	120932
		495.8	89390.1		89066	75598.2	89096.1		496.2	123596		123149	101985	123694
		495.7	90904.9		90764.9	75546.4	90795.2		496.1	127287		125994	101925	126539
		495.6	92777.7		92578.1	75487.9	92608.4		496	129589		128826	101857	129371
		495.5	94642.1		94464.7	75422.9	94495.1		495.9	131962		131529	101782	132074
		495.4	96704.1		96361.9	75350.9	96392.4		495.8	132325		133976	101701	134522
		495.3	98564.4		98183.6	75271.5	98214.1		495.7	136238		136039	101613	136584
		495.2	100434		99825.1	75186.1	99855.8		495.6	137117		137596	101521	138142
		495.1	100583		101174	75095.5	101205		495.5	138657		138550	101424	139095
		495	101307		102136	75000.5	102167		495.4	138993		138834	101324	139380
		494.9	102112		102668	74901.5	102700		495.3	138885		138423	101222	138968
		494.8	103576		102821	74800.8	102852		495.2	138299		137333	101120	137878
		494.7	102259		102747	74699	102778		495.1	137564		135627	101019	136172
		494.6	101665		102108	74596.9	102139		495	134891		133406	100922	133951
		494.5	101235		100660	74496.9	100692		494.9	132651		130791	100829	131336
		494.4	98740.8		98580.1	74401.8	98612.4		494.8	129285		127915	100744	128460
		494.3	96570.1		96096.1	74312.5	96128.6		494.7	126202		124910	100666	125455
		494.2	93974.6		93432.6	74230.7	93465.5		494.6	122515		121894	100596	122439
		494.1	91055.9		90776.5	74158.3	90809.8		494.5	119528		118969	100536	119514
		494	88383.9		88259.4	74094.7	88293.2		494.4	115870		116212	100484	116757
		493.9	86356		85962.2	74040.5	85996.5		494.3	113225		113679	100440	114224
		493.8	83688.6		83923.5	73995.3	83958.4		494.2	110962		111402	100403	111947
		493.7	81499		82152.1	73958.4	82187.6		494.1	108921		109396	100373	109941
		493.6	79733.1		80637.1	73928.2	80673.3		494	107823		107661	100349	108206
		493.5	79174.5		79358.9	73904.7	79396		493.9	106218		106185	100328	106730
		493.4	77267.6		78291.3	73886.1	78329.3		493.8	104961		104949	100311	105494
		493.3	76876.9		77407	73871.2	77446.1		493.7	104213		103928	100297	104473
		493.2	76472.9		76679.5	73858.4	76719.8		493.6	104371		103098	100286	103643
		493.1	76669.4		76085.4	73847.8	76127		493.5	102862		102431	100276	102976
		493	76270.9		75602.2	73837.9	75645.3		493.4	101614		101902	100269	102447
		492.9	76350.8			73828.7	75256.5		493.3	102014			100263	102033
		492.8	75736.9			73820.7	74945		493.2	102253			100258	101712
		492.7	74918.8			73813.8	74697.3		493.1	101449			100254	101467
		492.6	75100.7			73808.2	74502		493	100809			100250	101281
		492.5	74490.6			73803.6	74349.2		492.9	100899			100248	101143
		492.4	75003.6			73799.6	74230.3		492.8	100247			100247	101041
		492.3	74994.1			73795.5	74138.4		492.7	100557			100245	100966
		492.2	74810.2			73792.1	74068.4		492.6	100750			100244	100912
		492.1	74382.1			73789.2	74016		492.5	101621			100243	100873
		492	73633.3	73861.1		73787	73977.9		492.4	99373.9	100788		100242	100846
		491.9	74100.9	73865.3		73785.6	73951.2		492.3	100126	100787		100242	100826
		491.8	73843.6	73871.4		73785.3	73934.1		492.2	100957	100786		100241	100812
		491.7	73375.6	73878.3		73785.1	73923.8		492.1	101078	100785		100240	100802
		491.6	74296.8	73886.2		73784.9	73918.9		492	101352	100783		100238	100795
		491.5	73541.6	73895.2		73784.9	73918.6		491.9	100256	100782		100236	100789
		491.4	73913.2	73905.5		73784.9	73922.1		491.8	100731	100780		100235	100785
		491.3	73797.2	73917		73784.9	73928.7		491.7	100261	100778		100233	100781
		491.2	73806.3	73930		73784.9	73938.2		491.6	102104	100778		100232	100780
		491.1	73988.8	73944.7		73784.9	73950.3		491.5	99178.6	100777		100232	100778
		491	73844.7	73961.2		73784.9	73965.1		491.4	100260	100776		100231	100777
		490.9	73887.4	73979.8		73784.9	73982.4		491.3	100859	100775		100230	100776
		490.8	74317	74000.7		73784.9	74002.5		491.2	100876	100775		100229	100776
		490.7	73731.5	74024.4		73784.9	74025.6		491.1	100382	100775		100228	100775
		490.6	73910.3	74051		73784.9	74051.8		491	100864	100774		100227	100775
		490.5	73935.7	74081		73784.9	74081.5		490.9	100342	100775		100227	100775
		490.4	74183.7	74114.8		73784.9	74115.2		490.8	99653.4	100777		100226	100777
		490.3	73447.5	74153		73784.9	74153.2		490.7	100190	100781		100228	100781
		490.2	73743.4	74196		73784.8	74196.1		490.6	100083	100786		100229	100786
		490.1	74167.1	74244.5		73784.8	74244.6		490.5	100962	100794		100230	100794
		490	74655.7	74299.3		73784.8	74299.3		490.4	100597	100804		100231	100804
		489.9	74550.3	74361.1		73784.8	74361.1		490.3	100495	100819		100233	100819
		489.8	74581.7	74431		73784.8	74431		490.2	100737	100838		100234	100838
		489.7	74405.8	74510		73784.8	74510		490.1	100412	100866		100235	100866
		489.6	74831.3	74599.5		73784.8	74599.6		490	101425	100904		100237	100904
		489.5	74986.5	74701.1		73784.8	74701.1		489.9	101434	100957		100238	100957
		489.4	75064.2	74816.6		73784.8	74816.6		489.8	102111	101029		100239	101029
		489.3	75031.5	74948.3		73784.8	74948.3		489.7	100516	101127		100240	101127
		489.2	74883.7	75098.9		73784.7	75098.9		489.6	101445	101258		100242	101258
		489.1	75127.3	75271.6		73784.7	75271.6		489.5	102506	101433		100243	101433
		489	75006.5	75470.6		73784.7	75470.6		489.4	102618	101664		100244	101664
		488.9	75688.9	75700.8		73784.7	75700.8		489.3	101816	101967		100245	101967
		488.8	75962.4	75968.3		73784.7	75968.3		489.2	103409	102358		100247	102358
		488.7	75882	76280.7		73784.6	76280.7		489.1	103865	102861		100248	102861
		488.6	75688.9	76647.1		73784.6	76647.1		489	104120	103498		100249	103498
		488.5	77426.8	77078.5		73784.6	77078.5		488.9	105007	104299		100251	104299
		488.4	77549.6	77588.4		73784.5	77588.4		488.8	105922	105294		100252	105294
		488.3	77888	78192.3		73784.5	78192.3		488.7	108943	106515		100253	106515
		488.2	79216.2	78908.9		73784.4	78908.9		488.6	108020	107998		100254	107998
		488.1	79900.2	79759		73784.3	79759		488.5	110911	109775		100256	109775
		488	80682	80766.1		73784.2	80766.1		488.4	112784	111876		100257	111876
		487.9	81516.4	81955.3		73784.1	81955.3		488.3	115652	114326		100258	114326
		487.8	83195.1	83352.6		73784	83352.6		488.2	116650	117138		100260	117138
		487.7	84654.7	84982.8		73783.9	84982.8		488.1	121173	120310		100261	120310
		487.6	87106.1	86866.9		73783.7	86866.9		488	124039	123824		100262	123824
		487.5	89604.2	89018.3		73783.5	89018.3		487.9	127216	127632		100263	127632
		487.4	91675.2	91438.3		73783.3	91438.3		487.8	132230	131662		100265	131662
		487.3	94300	94109.6		73783	94109.6		487.7	136042	135807		100266	135807
		487.2	97986.8	96989.8		73782.7	96989.8		487.6	139320	139931		100267	139931
		487.1	100283	100005		73782.4	100005		487.5	142277	143872		100268	143872
		487	102768	103045		73782	103045		487.4	146033	147448		100270	147448
		486.9	106399	105967		73781.6	105967		487.3	149443	150474		100271	150474
		486.8	108612	108601		73781.2	108601		487.2	151213	152777		100272	152777
		486.7	109474	110778		73780.7	110778		487.1	153307	154217		100274	154217
		486.6	111252	112365		73780.2	112365		487	154029	154703		100275	154703
		486.5	112776	113313		73779.6	113313		486.9	153995	154196		100276	154196
		486.4	114057	113699		73779.1	113699		486.8	152375	152725		100277	152725
		486.3	113742	113750		73778.5	113750		486.7	151473	150386		100279	150386
		486.2	113140	113078		73778	113078		486.6	150613	147319		100280	147319
		486.1	111056	111307		73777.4	111307		486.5	145968	143701		100281	143701
		486	109861	108630		73776.9	108630		486.4	141862	139717		100282	139717
		485.9	106508	105314		73776.4	105314		486.3	137724	135552		100284	135552
		485.8	102142	101643		73776	101643		486.2	132138	131368		100285	131368
		485.7	98452.7	97876.4		73775.6	97876.4		486.1	126650	127304		100286	127304
		485.6	93420.8	94221.2		73775.2	94221.2		486	123009	123465		100288	123465
		485.5	90438.2	90823.3		73774.9	90823.3		485.9	118130	119925		100289	119925
		485.4	86852.8	87770.2		73774.7	87770.2		485.8	115042	116730		100290	116730
		485.3	84057.3	85101.9		73774.5	85101.9		485.7	111445	113899		100291	113899
		485.2	82635.8	82823		73774.3	82823		485.6	109821	111434		100293	111434
		485.1	80792	80914.6		73774.2	80914.6		485.5	108035	109321		100294	109321
		485	79248.7	79343.7		73774.1	79343.7		485.4	106217	107535		100295	107535
		484.9	78637.2	78070.2		73774	78070.2		485.3	105221	106045		100296	106045
		484.8	77531.3	77052.3		73774	77052.3		485.2	104045	104818		100298	104818
		484.7	76071.7	76249.2		73773.9	76249.2		485.1	104562	103820		100299	103820
		484.6	75973.6	75623.5		73773.9	75623.5		485	103147	103017		100300	103017
		484.5	75284.9	75141.7		73773.8	75141.7		484.9	102317	102379		100302	102379
		484.4	74944.2	74775		73773.8	74775		484.8	101759	101876		100303	101876
		484.3	75068.5	74499.1		73773.8	74499.1		484.7	102011	101485		100304	101485
		484.2	74912.6	74293.8		73773.8	74293.8		484.6	99852.3	101184		100305	101184
		484.1	74274	74142.8		73773.8	74142.8		484.5	101551	100954		100307	100954
		484	74446.2	74032.9		73773.7	74032.9		484.4	101288	100781		100308	100781
		483.9	73577.8	73953.8		73773.7	73953.8		484.3	100824	100652		100309	100652
		483.8	73747.4	73897.6		73773.7	73897.6		484.2	101096	100556		100310	100556
		483.7	73083	73858		73773.7	73858		484.1	100452	100487		100312	100487
		483.6	74044.8	73842.4		73785.7	73842.4		484	101073	100436		100313	100436
		483.5	74415.7	73835.4		73797.6	73835.4		483.9	100856	100400		100314	100400
		483.4	74276	73834.4		73809.6	73834.4		483.8	100685	100375		100316	100375
		483.3	74173.3	73837.7		73821.5	73837.7		483.7	100577	100358		100317	100358
		483.2	73738.4	73843.9		73833.4	73843.9		483.6	101404	100346		100318	100346
		483.1	74046.7	73852		73845.4	73852		483.5	101316	100338		100319	100338
		483	74071.8			73857.3	73861.5		483.4	100579	100333		100321	100333
		482.9	74338.3			73869.2	73871.9		483.3	101536	100330		100322	100330
		482.8	73890.2			73881.2	73882.8		483.2	100759	100329		100323	100329
		482.7	74102.6			73893.1	73894.1		483.1	101276	100328		100325	100328
		482.6	74266.4			73905	73905.6		483	100782	100328		100326	100328
		482.5	74411.8			73917	73917.3		482.9	100465	100329		100327	100329
		482.4	73691.5			73928.9	73929.1		482.8	101109	100329		100328	100329
		482.3	73669.3			73940.9	73941		482.7	100553	100330		100330	100330
		482.2	74371.8			73952.8	73952.9		482.6	100690	100331		100331	100331
		482.1	73903.1			73964.7	73964.8		482.5	100078	100332		100332	100332
		482	74322.2			73976.7	73976.7		482.4	101163	100334		100333	100334
		481.9	73839			73988.6	73988.6		482.3	99817.1	100378		100378	100378
		481.8	73800.8			74029.7	74029.7		482.2	99918.6	100422		100422	100422
		481.7	74077.9			74070.8	74070.8		482.1	100949	100467		100467	100467
		481.6	75018.2			74111.9	74111.9		482	101302	100543		100543	100543
		481.5	74533.9			74153	74153		481.9	100347	100619		100619	100619
		481.4	74345.9			74194.1	74194.1		481.8	100974	100695		100695	100695
		481.3	73949.1			74235.2	74235.2		481.7	101167	100771		100771	100771
		481.2	74021.9			74276.3	74276.3		481.6	101605	100847		100847	100847
		481.1	75115.5			74317.4	74317.4		481.5	101745	100923		100923	100923
		481	74329.5			74358.5	74358.5		481.4	100982	100999		100999	100999
		480.9	74467.4			74399.6	74399.6		481.3	101345	101075		101075	101075
		480.8	74250.9			74440.7	74440.7		481.2	100520	101151		101151	101151
		480.7	74982.8			74481.8	74481.8		481.1	101508	101227		101227	101227
		480.6	74786.9			74522.9	74522.9		481	101814	101303		101303	101303
		480.5	74827			74564	74564		480.9	101497	101379		101379	101379
		480.4	75600.2			74605.1	74605.1		480.8	101882	101455		101455	101455
		480.3	74435.5			74646.2	74646.2		480.7	102123	101531		101531	101531
		480.2	74410.9			74687.3	74687.3		480.6	102394	101607		101607	101607
		480.1	74914			74728.4	74728.4		480.5	102512	101683		101683	101683
		480	75025.7			74785.8	74785.8		480.4	102591	101759		101759	101759
		479.9	74855.7			74843.3	74843.3		480.3	102190	101835		101835	101835
		479.8	74872.6			74900.8	74900.8		480.2	101999	101911		101911	101911
		479.7	75443.3			74958.3	74958.3		480.1	101887	101987		101987	101987
		479.6	75409			75015.8	75015.8		480	102452	102063		102063	102063
		479.5	74936.6			75073.3	75073.3		479.9	102559	102139		102139	102139
		479.4	75405			75130.8	75130.8		479.8	102938	102215		102215	102215
		479.3	75289			75188.3	75188.3		479.7	101862	102291		102291	102291
		479.2	75061.5			75245.8	75245.8		479.6	101810	102367		102367	102367
		479.1	75569.9			75303.3	75303.3		479.5	102851	102443		102443	102443
		479	75049.3			75360.8	75360.8		479.4	102643	102519		102519	102519
		478.9	75715.9			75441.6	75441.6		479.3	103125	102635		102635	102635
		478.8	75407.1			75522.3	75522.3		479.2	102168	102750		102750	102750
		478.7	75778.7			75603.1	75603.1		479.1	103949	102865		102865	102865
		478.6	75866			75683.9	75683.9		479	103505	102980		102980	102980
		478.5	76162.5			75945.3	75945.3		478.9	102644	103096		103096	103096
		478.4	75973.9				75973.9		478.8	102286				102286

## Sheet: Figure 2c
Figure 2c
		Binding energy/ eV	Intensity/ arb.units						Binding energy/ eV	Intensity/ arb.units
		Parameter x	Parameter y	Parameter y	Parameter y	Parameter y	Parameter y		Parameter x	Parameter y	Parameter y	Parameter y	Parameter y	Parameter y
	Data 1	544.4	84975.7				85116.3	Data 2	544.8	115694				115934
		544.3	85021.1	84467.6	84363.8	84345.4	84486		544.7	114772	114414	114654	114414	114654
		544.2	83768.2	84379.9	84276.2	84257.7	84398.3		544.6	112636	114398	114638	114398	114638
		544.1	83616.6	84303.2	84199.4	84181	84321.6		544.5	114552	114381	114621	114381	114621
		544	83909.7	83806	83702.3	83683.9	83824.5		544.4	114984	114326	114567	114326	114567
		543.9	83560.5	83776.9	83673.1	83654.7	83795.3		544.3	114977	114285	114525	114285	114525
		543.8	83564.4	83548.3	83444.6	83426.2	83566.7		544.2	114289	114033	114273	114033	114273
		543.7	83622.2	83490.9	83387.1	83368.7	83509.3		544.1	113504	113678	113918	113678	113918
		543.6	82473.9	83485.9	83382.1	83363.7	83504.3		544	114115	113275	113515	113275	113515
		543.5	83622.6	83397.3	83293.5	83275.1	83415.7		543.9	114009	112955	113195	112955	113195
		543.4	83626	83297.7	83193.9	83175.5	83316.1		543.8	113253	112724	112964	112724	112964
		543.3	83140.3	83287.2	83183.4	83165	83305.6		543.7	112881	112407	112648	112407	112648
		543.2	83014.7	83243.8	83140.1	83121.7	83262.2		543.6	113534	112178	112418	112178	112418
		543.1	82696.4	83190.8	83087	83068.6	83209.2		543.5	112767	112022	112263	112022	112263
		543	83412.7	83112.3	83008.6	82990.2	83130.8		543.4	112091	111885	112125	111885	112125
		542.9	83540	82959.5	82855.7	82837.3	82977.9		543.3	112475	111727	111967	111727	111967
		542.8	83523.7	82765.5	82661.8	82643.3	82783.9		543.2	112893	111600	111840	111600	111840
		542.7	82715.7	82508.4	82404.7	82386.3	82526.8		543.1	112524	111507	111747	111507	111747
		542.6	82524.5	82291.8	82188.1	82169.6	82310.2		543	111565	111381	111621	111381	111621
		542.5	81808.4	82161.5	82057.7	82039.3	82179.9		542.9	112552	111261	111502	111261	111502
		542.4	81593.7	82094.5	81990.7	81972.3	82112.9		542.8	111929	111170	111411	111170	111411
		542.3	82216.6	82054.6	81950.9	81932.5	82073.1		542.7	111572	111093	111333	111093	111333
		542.2	82099.9	82039.9	81936.1	81917.7	82058.3		542.6	111685	110990	111230	110990	111230
		542.1	82045.7	82023.2	81919.5	81901.1	82041.6		542.5	111879	110912	111152	110912	111152
		542	81750.7	81968	81864.2	81845.8	81986.4		542.4	111291	110848	111088	110848	111088
		541.9	81966.7	81938.3	81834.5	81816.1	81956.7		542.3	111107	110790	111030	110790	111030
		541.8	81687.2	81937	81833.2	81814.8	81955.4		542.2	110905	110731	110971	110731	110971
		541.7	81630.3	81917.3	81813.5	81795.1	81935.7		542.1	111291	110673	110913	110673	110913
		541.6	82181.5	81858.9	81755.1	81736.7	81877.3		542	111350	110603	110843	110603	110843
		541.5	81982.2	81852.8	81749.1	81730.7	81871.3		541.9	111284	110526	110766	110526	110766
		541.4	81202.3	81819.4	81715.7	81697.2	81837.8		541.8	110858	110436	110676	110436	110676
		541.3	82086.1	81750.8	81647	81628.6	81769.2		541.7	110881	110342	110582	110342	110582
		541.2	82051.3	81672.6	81568.8	81550.4	81691		541.6	110875	110226	110466	110226	110466
		541.1	81978.8	81569.1	81465.3	81446.9	81587.5		541.5	111426	110139	110379	110139	110379
		541	82036.2	81421.3	81317.6	81299.1	81439.7		541.4	109655	110058	110298	110058	110298
		540.9	81509.2	81292.4	81188.6	81170.2	81310.8		541.3	110057	109973	110213	109973	110213
		540.8	81062.8	81178.9	81075.2	81056.7	81197.3		541.2	110468	109903	110143	109903	110143
		540.7	81187.2	81089.5	80985.8	80967.4	81108		541.1	109674	109846	110086	109846	110086
		540.6	81038.3	81046.1	80942.4	80924	81064.5		541	110212	109793	110033	109793	110033
		540.5	80806.6	81027.4	80923.6	80905.2	81045.8		540.9	108810	109737	109977	109737	109977
		540.4	80524.9	81019.2	80915.4	80897	81037.6		540.8	109771	109680	109921	109680	109921
		540.3	80969	80985.6	80881.8	80863.4	81004		540.7	109999	109614	109854	109614	109854
		540.2	81520.3	80952.1	80848.4	80830	80970.6		540.6	109886	109533	109773	109533	109773
		540.1	80826.2	80926.6	80822.8	80804.4	80945		540.5	109819	109410	109651	109410	109651
		540	80447.4	80870.7	80767	80748.6	80889.1		540.4	108822	109297	109537	109297	109537
		539.9	80850.7	80801.3	80697.5	80679.1	80819.7		540.3	108723	109205	109445	109205	109445
		539.8	80889.8	80760.9	80657.1	80638.7	80779.3		540.2	108772	109089	109329	109089	109329
		539.7	80640.6	80711.9	80608.1	80589.7	80730.3		540.1	109663	108965	109205	108965	109205
		539.6	80696.6	80633	80529.3	80510.8	80651.4		540	109278	108812	109053	108812	109053
		539.5	80653.2	80548.9	80445.1	80426.7	80567.3		539.9	108680	108614	108854	108614	108854
		539.4	80518.2	80465.6	80361.9	80343.4	80484		539.8	108777	108313	108553	108313	108553
		539.3	80429.4	80381.2	80277.4	80259	80399.6		539.7	108335	108114	108355	108114	108355
		539.2	80216.5	80297.5	80193.8	80175.3	80316		539.6	107432	107983	108224	107983	108224
		539.1	80234.1	80195.2	80091.5	80073	80213.6		539.5	107804	107789	108030	107789	108030
		539	80534.2	80092.3	79988.6	79970.1	80110.7		539.4	108391	107678	107918	107678	107918
		538.9	80020.3	80035.2	79931.5	79913	80053.7		539.3	107492	107668	107909	107668	107909
		538.8	79119.6	79980.6	79876.9	79858.4	79999.1		539.2	107269	107593	107833	107593	107833
		538.7	79822.7	79911.1	79807.5	79788.9	79929.6		539.1	108349	107504	107745	107504	107745
		538.6	80151.6	79853.7	79750.1	79731.5	79872.2		539	107594	107447	107687	107447	107687
		538.5	79927	79779.6	79676	79657.5	79798.2		538.9	107386	107371	107612	107371	107612
		538.4	79958.3	79668.2	79564.7	79546	79686.8		538.8	107414	107237	107478	107237	107478
		538.3	79366.6	79540.9	79437.5	79418.8	79559.6		538.7	107762	107122	107363	107122	107363
		538.2	79572.8	79423.4	79320.1	79301.3	79442.2		538.6	107350	106938	107179	106938	107179
		538.1	79412.4	79290.5	79187.3	79168.4	79309.4		538.5	108132	106747	106988	106747	106988
		538	79677	79169	79065.8	79046.8	79188		538.4	106643	106563	106804	106563	106804
		537.9	79203.5	79033.2	78930.2	78911	79052.4		538.3	106453	106392	106633	106392	106633
		537.8	79116.2	78905.8	78803.1	78783.7	78925.3		538.2	106760	106264	106506	106264	106506
		537.7	78896.4	78795.7	78693.2	78673.5	78815.4		538.1	105942	106260	106502	106260	106502
		537.6	78631.3	78716.1	78614	78593.9	78736.2		538	105522	106250	106493	106250	106493
		537.5	78739.4	78675.6	78574	78553.5	78696.2		537.9	106850	106217	106461	106217	106461
		537.4	78234.1	78674.8	78573.8	78552.6	78695.9		537.8	107359	106158	106402	106158	106402
		537.3	78266.1	78669.6	78569.4	78547.4	78691.5		537.7	107697	106063	106308	106063	106308
		537.2	79344	78658.3	78559.1	78536.2	78681.3		537.6	107224	105936	106183	105936	106183
		537.1	79250.6	78644.9	78547	78522.7	78669.1		537.5	106405	105812	106061	105812	106061
		537	78909.9	78622.2	78525.9	78500	78648.1		537.4	106168	105696	105948	105696	105948
		536.9	79161.6	78586.7	78492.6	78464.6	78614.7		537.3	106409	105605	105860	105605	105860
		536.8	79518.7	78557.8	78466.3	78435.6	78588.5		537.2	106110	105538	105797	105538	105797
		536.7	78478.1	78526.1	78438	78403.9	78560.2		537.1	105792	105499	105764	105499	105764
		536.6	79409.4	78490.8	78407	78368.6	78529.1		537	104872	105475	105747	105475	105747
		536.5	79153.5	78454.5	78376.1	78332.3	78498.2		536.9	105323	105473	105754	105473	105754
		536.4	79098.7	78421	78349.3	78298.8	78471.5		536.8	105381	105472	105766	105472	105766
		536.3	79053.9	78385.5	78322.4	78263.3	78444.6		536.7	105995	105459	105767	105459	105767
		536.2	78533.9	78355.9	78303.4	78233.7	78425.6		536.6	106710	105442	105769	105442	105769
		536.1	78618.9	78330.9	78291.6	78208.7	78413.8		536.5	105023	105411	105761	105411	105761
		536	78525.2	78315	78292.1	78192.8	78414.3		536.4	106192	105387	105767	105387	105767
		535.9	78008.5	78308.7	78306.1	78186.5	78428.3		536.3	104800	105372	105788	105372	105788
		535.8	77948.4	78303.7	78326.2	78181.6	78448.4		536.2	105238	105371	105834	105371	105834
		535.7	78359.1	78301.7	78355	78179.6	78477.1		536.1	105605	105371	105890	105371	105890
		535.6	78281.8	78301.6	78392.5	78179.4	78514.7		536	105692	105371	105960	105371	105960
		535.5	78300	78301.4	78438.3	78179.2	78560.4		535.9	105543	105371	106046	105371	106046
		535.4	78434.9	78301	78493.8	78178.9	78616		535.8	105416	105370	106151	105370	106151
		535.3	78904.9	78300.5	78561.1	78178.4	78683.3		535.7	105687	105370	106279	105370	106279
		535.2	79203.1	78299.8	78642.3	78177.7	78764.5		535.6	106002	105369	106435	105369	106435
		535.1	79244	78299.1	78740.2	78176.9	78862.4		535.5	106540	105369	106624	105369	106624
		535	78916.7	78298.2	78857.7	78176.1	78979.9		535.4	106118	105368	106852	105368	106852
		534.9	78645.7	78297.4	78998.3	78175.2	79120.5		535.3	106870	105367	107126	105367	107126
		534.8	79209.6	78296.3	79165.9	78174.2	79288.1		535.2	107004	105366	107454	105366	107454
		534.7	80083.4	78295.2	79365	78173	79487.2		535.1	107233	105365	107846	105365	107846
		534.6	79767.2	78293.9	79600.6	78171.7	79722.8		535	107537	105363	108312	105363	108312
		534.5	79898.1	78292.5	79878.5	78170.3	80000.6		534.9	108933	105361	108865	105361	108865
		534.4	79281.3	78290.8	80204.8	78168.7	80327		534.8	108809	105358	109517	105358	109517
		534.3	80778.9	78289.1	80587.1	78166.9	80709.2		534.7	109070	105355	110285	105355	110285
		534.2	80422.6	78287.1	81032.9	78165	81155		534.6	111469	105352	111183	105352	111183
		534.1	80979.8	78284.8	81550.7	78162.7	81672.9		534.5	113065	105347	112233	105347	112233
		534	81900.9	78282	82149.7	78159.8	82271.9		534.4	113692	105342	113452	105342	113452
		533.9	82607.3	78278.5	82840.1	78156.4	82962.3		534.3	115308	105335	114865	105335	114865
		533.8	83864.9	78274.5	83632.5	78152.3	83754.6		534.2	116394	105328	116494	105328	116494
		533.7	83909.2	78269.6	84537.9	78147.5	84660.1		534.1	118147	105319	118365	105319	118365
		533.6	85886.2	78264.1	85568.3	78141.9	85690.4		534	119874	105309	120504	105309	120504
		533.5	86027.4	78257.5	86735.2	78135.4	86857.4		533.9	122283	105298	122938	105298	122938
		533.4	87983.7	78250.1	88050.6	78128	88172.7		533.8	124905	105285	125693	105285	125693
		533.3	88908.7	78241.5	89525.2	78119.3	89647.4		533.7	129017	105270	128797	105270	128797
		533.2	90918.9	78231.7	91169.3	78109.5	91291.5		533.6	131078	105253	132272	105253	132272
		533.1	92739.4	78220.3	92991.1	78098.2	93113.3		533.5	135039	105233	136138	105233	136138
		533	94834.9	78207.4	94996.5	78085.2	95118.7		533.4	139926	105210	140410	105210	140410
		532.9	97443.1	78192.6	97187.9	78070.3	97310.2		533.3	144937	105184	145094	105184	145094
		532.8	99619.9	78175.9	99563.5	78053.5	99685.9		533.2	149658	105155	150186	105155	150186
		532.7	101931	78157.1	102115	78034.5	102238		533.1	154558	105122	155665	105122	155665
		532.6	105809	78136.1	104829	78013	104952		533	162100	105084	161497	105084	161497
		532.5	108598	78113.3	107681	77989.3	107805		532.9	167592	105042	167622	105042	167622
		532.4	110595	78088.8	110639	77962.9	110765		532.8	174848	104996	173959	104996	173959
		532.3	114295	78063.2	113661	77934	113791		532.7	180862	104945	180396	104944	180397
		532.2	117272	78037.9	116693	77902.4	116829		532.6	187826	104890	186798	104888	186799
		532.1	120335	78015	119671	77868.3	119818		532.5	194800	104831	192999	104827	193003
		532	123384	77997.9	122522	77831.5	122688		532.4	200267	104772	198816	104761	198827
		531.9	126048	77992.5	125167	77792.4	125367		532.3	205288	104716	204054	104691	204079
		531.8	127646	78008.1	127526	77751	127783		532.2	208967	104674	208526	104618	208583
		531.7	129748	78058.4	129527	77707.8	129877		532.1	213276	104665	212073	104541	212197
		531.6	130899	78164	131109	77662.9	131610		532	213322	104723	214598	104463	214858
		531.5	132994	78354.5	132239	77616.6	132977		531.9	214661	104905	216097	104382	216621
		531.4	134309	78671.7	132923	77569.1	134026		531.8	219224	105308	216708	104300	217716
		531.3	133803	79171.7	133218	77520.6	134869		531.7	218124	106075	216749	104217	218608
		531.2	135237	79928.5	133248	77471.1	135705		531.6	218639	107416	216164	104133	219447
		531.1	136853	81035.7	133056	77420.7	136671		531.5	218643	109604	214459	104049	220014
		531	137624	82605.8	132377	77369.7	137613		531.4	219718	112968	211696	103964	220701
		530.9	137954	84766	131217	77317.6	138665		531.3	220641	117855	207979	103878	221955
		530.8	139561	87649.5	129612	77264.3	139997		531.2	225370	124566	203439	103790	224215
		530.7	142094	91378	127615	77209.6	141783		531.1	227815	133273	198229	103701	227802
		530.6	144926	96035.6	125285	77153	144168		531	232371	143914	192511	103608	232816
		530.5	147974	101633	122688	77094.1	147227		530.9	240540	156109	186444	103512	239041
		530.4	151104	108065	119893	77032.4	150926		530.8	246873	169127	180181	103411	245897
		530.3	155216	115070	116966	76967.7	155068		530.7	251799	181913	173861	103306	252468
		530.2	159239	122207	113968	76900	159276		530.6	257547	193214	167601	103197	257617
		530.1	162411	128867	110958	76829.2	162996		530.5	259120	201773	161502	103086	260189
		530	164874	134340	107984	76755.9	165568		530.4	259516	206597	155643	102973	259267
		529.9	165706	137944	105087	76681.1	166350		530.3	252239	206905	150085	102861	254129
		529.8	163691	139178	102301	76605.8	164873		530.2	246058	202816	144870	102753	244933
		529.7	161416	137852	99653.3	76531.7	160974		530.1	233042	194777	140025	102650	232152
		529.6	155390	134146	97161.9	76460.5	154848		530	216887	183755	135566	102557	216765
		529.5	147576	128559	94840.1	76393.8	147005		529.9	199634	170987	131495	102474	200009
		529.4	139263	121774	92694.8	76332.9	138136		529.8	183232	157748	127807	102402	183153
		529.3	129748	114506	90728.8	76279.3	128955		529.7	167411	145147	124488	102342	167293
		529.2	119375	107367	88940.2	76233.3	120074		529.6	151958	133991	121520	102293	153218
		529.1	111359	100804	87323.7	76194.8	111933		529.5	142058	124729	118881	102254	141356
		529	103622	95084.1	85871.8	76163.5	104792		529.4	131554	117483	116547	102223	131807
		528.9	97693.1	90313	84574.9	76138.4	98749.5		529.3	124153	112122	114493	102200	124415
		528.8	93546.7	86481.1	83422.2	76118.5	93784.7		529.2	119006	108361	112693	102182	118871
		528.7	89656.5	83504.1	82402.4	76102.8	89803.7		529.1	114742	105853	111123	102169	114808
		528.6	86827.8	81259.2	81504.1	76090.2	86673.1		529	113169	104263	109759	102158	111864
		528.5	85259.4	79612.4	80716.2	76080.2	84248.5		528.9	111206	103302	108579	102150	109730
		528.4	82966.1	78435.2	80028.2	76072.3	82391		528.8	109076	102747	107561	102143	108165
		528.3	81073.8	77613.8	79429.8	76066.1	80977.5		528.7	107608	102441	106688	102138	106991
		528.2	80194.3	77054	78911.2	76061.1	79904.2		528.6	106058	102280	105941	102134	106087
		528.1	79935.1	76681	78463.7	76057	79087.7		528.5	107009	102197	105305	102130	105372
		528	79484.8	76437.9	78078.9	76053.7	78463.1		528.4	105841	102157	104765	102127	104795
		527.9	78683.4	76282.6	77749.3	76050.9	77980.9		528.3	105328	102137	104309	102124	104321
		527.8	78215.7	76185.3	77467.8	76048.4	77604.6		528.2	104352	102127	103924	102122	103929
		527.7	78476.9	76125.5	77228.4	76046.3	77307.6		528.1	104720	102122	103602	102120	103604
		527.6	77601.6	76089.3	77025.6	76044.4	77070.5		528	104140	102119	103332	102118	103333
		527.5	77859.7	76067.7	76854.4	76042.8	76879.3		527.9	103383	102117	103108	102117	103108
		527.4	77684.9	76054.8	76710.2	76041.2	76723.8		527.8	103171	102116	102922	102116	102922
		527.3	77693.2	76047.1	76589.5	76039.9	76596.7		527.7	102578	102115	102768	102115	102768
		527.2	76810.5	76042.5	76488.7	76038.8	76492.5		527.6	103818	102114	102641	102114	102641
		527.1	76666.2	76039.8	76404.9	76037.9	76406.9		527.5	103347	102113	102538	102113	102538
		527	76727.4	76037.9	76335.4	76037	76336.4		527.4	102474	102112	102453	102112	102453
		526.9	77274	76036.8	76278.1	76036.3	76278.6		527.3	102576	102112	102384	102112	102384
		526.8	76699.6	76035.9	76230.9	76035.6	76231.1		527.2	102752	102111	102328	102111	102328
		526.7	76571.4	76035.1	76192.1	76035	76192.2		527.1	102612	102111	102283	102111	102283
		526.6	76597.4	76034.5	76160.3	76034.4	76160.4		527	102219	102111	102246	102111	102246
		526.5	76478	76033.9	76134.5	76033.9	76134.5		526.9	102079	102111	102217	102111	102217
		526.4	76745.2	76033.4	76113.5	76033.4	76113.5		526.8	102856	102110	102194	102110	102194
		526.3	76723.4	76033	76096.5	76033	76096.5		526.7	101475	102110	102176	102110	102176
		526.2	76048.8	76032.7	76083	76032.7	76083		526.6	102276	102110	102161	102110	102161
		526.1	75556.7	76032.6	76072.2	76032.6	76072.2		526.5	102678	102110	102150	102110	102150
		526	75919.6	76032.5	76063.6	76032.5	76063.6		526.4	102822	102110	102140	102110	102140
		525.9	76314.8	76032.4	76056.7	76032.4	76056.7		526.3	102121	102110	102133	102110	102133
		525.8	76896.3	76032.2	76051.1	76032.2	76051.1		526.2	101440	102110	102128	102110	102128
		525.7	76810.3	76031.8	76046.5	76031.8	76046.5		526.1	102792	102109	102123	102109	102123
		525.6	76299.4	76031.3	76042.7	76031.3	76042.7		526	102073	102109	102120	102109	102120
		525.5	76920.6	76030.7	76039.4	76030.7	76039.4		525.9	102667	102109	102117	102109	102117
		525.4	76812.5	76030.1	76036.8	76030.1	76036.8		525.8	102027	102109	102115	102109	102115
		525.3	76772.6	76029.6	76034.7	76029.6	76034.7		525.7	100978	102109	102114	102109	102114
		525.2	76304.3	76029.1	76033	76029.1	76033		525.6	101461	102109	102113	102109	102113
		525.1	76102.3	76028.6	76031.6	76028.6	76031.6		525.5	102234	102109	102112	102109	102112
		525	76706.7	76028.3	76030.6	76028.3	76030.6		525.4	102806	102109	102111	102109	102111
		524.9	76163.4	76028.1	76029.8	76028.1	76029.8		525.3	102604	102109	102111	102109	102111
		524.8	76220.3	76027.9	76029.2	76027.9	76029.2		525.2	102295	102109	102110	102109	102110
		524.7	75813	76027.8	76028.7	76027.8	76028.7		525.1	101459	102109	102110	102109	102110
		524.6	76210.3	76027.7	76028.4	76027.7	76028.4		525	101846	102109	102110	102109	102110
		524.5	76036.1	76027.6	76028.2	76027.6	76028.2		524.9	102171	102109	102109	102109	102109
		524.4	76051.3				76051.7		524.8	102961				102961

## Sheet: Figure 2d
Figure 2d
		Roman shift/ cm-1	Intensity/ arb. Units		Roman shift/ cm-1	Intensity/ arb. Units
		Parameter x	Parameter y		Parameter x	Parameter y
	Data 1	50.6975	598	Data 2	50.6975	606
		55.001	692		55.001	556
		59.3024	972		59.3024	502
		63.5997	662		63.5997	560
		67.8972	464		67.8972	482
		72.1927	568		72.1927	656
		76.4863	732		76.4863	928
		80.7779	968		80.7779	1272
		85.0675	1224		85.0675	1804
		89.3551	1442		89.3551	2442
		93.6408	1908		93.6408	3192
		97.9245	2672		97.9245	4098
		102.206	3184		102.206	4858
		106.486	3598		106.486	5356
		110.762	3962		110.762	6118
		115.038	4190		115.038	6578
		119.312	4562		119.312	6946
		123.584	4804		123.584	6992
		127.854	4572		127.854	6754
		132.122	4500		132.122	6556
		136.388	4426		136.388	6358
		140.652	4330		140.652	6342
		144.914	4204		144.914	6228
		149.174	4222		149.174	6210
		153.433	4254		153.433	6270
		157.689	4236		157.689	6380
		161.943	4214		161.943	6488
		166.196	4196		166.196	6494
		170.446	4122		170.446	6528
		174.695	4254		174.695	6562
		178.942	4312		178.942	6378
		183.186	4256		183.186	6558
		187.429	4338		187.429	6464
		191.67	4274		191.67	6560
		195.907	4336		195.907	6402
		200.144	4360		200.144	6504
		204.379	4308		204.379	6544
		208.612	4352		208.612	6544
		212.843	4368		212.843	6476
		217.072	4364		217.072	6486
		221.3	4336		221.3	6532
		225.525	4354		225.525	6588
		229.749	4450		229.749	6576
		233.97	4478		233.97	6564
		238.19	4460		238.19	6588
		242.408	4508		242.408	6692
		246.624	4550		246.624	6892
		250.838	4572		250.838	7162
		255.05	4536		255.05	7272
		259.26	4682		259.26	7528
		263.468	4704		263.468	7538
		267.674	4766		267.674	7712
		271.878	4994		271.878	7876
		276.081	5168		276.081	7916
		280.281	5308		280.281	8076
		284.48	5488		284.48	8118
		288.677	5794		288.677	8366
		292.872	5934		292.872	8306
		297.064	5854		297.064	8376
		301.255	5872		301.255	8432
		305.445	5616		305.445	8568
		309.632	5468		309.632	8700
		313.817	5308		313.817	8632
		318.001	5242		318.001	8608
		322.182	5144		322.182	8388
		326.362	5212		326.362	8354
		330.54	5144		330.54	8178
		334.715	5134		334.715	8046
		338.889	5202		338.889	8052
		343.061	5308		343.061	7758
		347.232	5204		347.232	7652
		351.4	5394		351.4	7584
		355.566	5402		355.566	7670
		359.731	5256		359.731	7408
		363.894	5282		363.894	7456
		368.054	5092		368.054	7468
		372.213	5100		372.213	7420
		376.37	4986		376.37	7348
		380.526	5042		380.526	7494
		384.679	4916		384.679	7478
		388.83	5002		388.83	7736
		392.98	5050		392.98	7602
		397.128	4974		397.128	7900
		401.273	5064		401.273	7798
		405.417	5062		405.417	7822
		409.559	5024		409.559	7774
		413.699	4950		413.699	7718
		417.838	4960		417.838	7596
		421.974	5044		421.974	7610
		426.109	4942		426.109	7662
		430.242	4892		430.242	7476
		434.373	4914		434.373	7436
		438.502	4998		438.502	7414
		442.629	5090		442.629	7500
		446.754	5024		446.754	7464
		450.878	5108		450.878	7434
		454.999	5276		454.999	7350
		459.119	5204		459.119	7454
		463.237	5304		463.237	7574
		467.353	5336		467.353	7592
		471.467	5344		471.467	7680
		475.579	5398		475.579	7714
		479.69	5544		479.69	7740
		483.799	5476		483.799	7962
		487.905	5370		487.905	8030
		492.01	5402		492.01	8152
		496.114	5376		496.114	8098
		500.215	5194		500.215	8112
		504.314	5158		504.314	8266
		508.412	5188		508.412	8134
		512.508	5058		512.508	8306
		516.602	4974		516.602	8312
		520.694	5028		520.694	8254
		524.784	4966		524.784	8228
		528.873	4942		528.873	8286
		532.959	4962		532.959	8176
		537.044	5106		537.044	8034
		541.127	5116		541.127	8048
		545.208	5030		545.208	8032
		549.287	5060		549.287	8048
		553.365	5078		553.365	8018
		557.441	4966		557.441	7858
		561.515	5026		561.515	7856
		565.587	4898		565.587	7962
		569.657	4880		569.657	8040
		573.725	4894		573.725	7982
		577.792	4894		577.792	7904
		581.857	4866		581.857	8052
		585.919	4696		585.919	7944
		589.979	4752		589.979	8022
		594.038	4768		594.038	8008
		598.095	4760		598.095	8172
		602.151	4846		602.151	8020
		606.205	4910		606.205	7948
		610.257	4808		610.257	7980
		614.307	4910		614.307	8016
		618.356	4958		618.356	8160
		622.403	4906		622.403	7924
		626.448	4706		626.448	8028
		630.491	4766		630.491	8224
		634.532	4682		634.532	8168
		638.571	4558		638.571	8236
		642.609	4580		642.609	8372
		646.645	4566		646.645	8646
		650.677	4422		650.677	8650
		654.709	4526		654.709	8894
		658.74	4498		658.74	9086
		662.769	4500		662.769	9240
		666.796	4490		666.796	9398
		670.821	4536		670.821	9490
		674.844	4464		674.844	9420
		678.866	4508		678.866	9358
		682.885	4506		682.885	9218
		686.903	4476		686.903	9190
		690.918	4412		690.918	9104
		694.932	4550		694.932	8656
		698.945	4480		698.945	8380
		702.956	4362		702.956	8444
		706.965	4272		706.965	8082
		710.972	4340		710.972	7818
		714.978	4304		714.978	7648
		718.981	4216		718.981	7586
		722.981	4258		722.981	7236
		726.982	4188		726.982	7214
		730.98	4148		730.98	7114
		734.977	4254		734.977	7028
		738.972	4190		738.972	6944
		742.965	4076		742.965	6824
		746.956	4132		746.956	6740
		750.944	4048		750.944	6642
		754.932	4056		754.932	6608
		758.918	4144		758.918	6566
		762.902	4058		762.902	6628
		766.885	4104		766.885	6582
		770.864	4114		770.864	6588
		774.843	4078		774.843	6560
		778.82	4030		778.82	6668
		782.795	4034		782.795	6520
		786.769	4026		786.769	6642
		790.739	4108		790.739	6652
		794.71	4068		794.71	6684
		798.678	4118		798.678	6576
		802.645	4120		802.645	6536
		806.61	4146		806.61	6498
		810.571	3984		810.571	6592
		814.533	4070		814.533	6442
		818.493	3992		818.493	6444
		822.451	4044		822.451	6406
		826.405	3990		826.405	6506
		830.36	4000		830.36	6620
		834.312	4000		834.312	6550
		838.264	3934		838.264	6586
		842.211	4080		842.211	6616
		846.159	3940		846.159	6654
		850.104	4004		850.104	6618
		854.049	4012		854.049	6580
		857.989	4030		857.989	6684
		861.93	3992		861.93	6724
		865.869	3956		865.869	6594
		869.806	3972		869.806	6630
		873.739	3978		873.739	6568
		877.673	3954		877.673	6610
		881.605	3948		881.605	6640
		885.534	3968		885.534	6468
		889.462	4012		889.462	6582
		893.389	4046		893.389	6614
		897.312	3986		897.312	6458
		901.236	3940		901.236	6630
		905.157	3934		905.157	6670
		909.075	3990		909.075	6652
		912.994	3896		912.994	6752
		916.91	3950		916.91	6694
		920.823	3984		920.823	6648
		924.736	4042		924.736	6818
		928.646	4024		928.646	6650
		932.555	4046		932.555	6862
		936.463	3948		936.463	6848
		940.368	3982		940.368	6772
		944.272	3970		944.272	6922
		948.175	4014		948.175	6824
		952.074	3980		952.074	6928
		955.974	4020		955.974	6762
		959.869	4038		959.869	6886
		963.766	3928		963.766	6834
		967.658	4014		967.658	6932
		971.551	3912		971.551	6858
		975.441	3846		975.441	6720
		979.329	3966		979.329	6808
		983.216	3970		983.216	6766
		987.1	3956		987.1	6744
		990.984	3888		990.984	6678
		994.865	3840		994.865	6790
		998.746	3830		998.746	6832
		1002.62	3880		1002.62	6868
		1006.5	3944		1006.5	6754
		1010.37	3938		1010.37	6966
		1014.25	3932		1014.25	6912
		1018.12	3844		1018.12	6844
		1021.99	3956		1021.99	6854
		1025.86	3912		1025.86	6954
		1029.72	3892		1029.72	6980
		1033.59	3896		1033.59	6938
		1037.45	3932		1037.45	6966
		1041.31	3958		1041.31	6980
		1045.17	3988		1045.17	6930
		1049.03	3928		1049.03	7024
		1052.88	3808		1052.88	6970
		1056.74	3908		1056.74	6976
		1060.59	3888		1060.59	7124
		1064.44	3880		1064.44	6984
		1068.29	3858		1068.29	6992
		1072.14	3952		1072.14	6986
		1075.99	3800		1075.99	6968
		1079.83	3846		1079.83	6970
		1083.67	3810		1083.67	7036
		1087.51	3792		1087.51	7102
		1091.35	3804		1091.35	6884
		1095.19	3774		1095.19	6958
		1099.03	3798		1099.03	6976
		1102.86	3840		1102.86	7032
		1106.69	3890		1106.69	6896
		1110.52	3822		1110.52	6962
		1114.35	3852		1114.35	7014
		1118.18	3806		1118.18	7066
		1122.01	3744		1122.01	6952
		1125.83	3818		1125.83	6982
		1129.65	3814		1129.65	7132
		1133.47	3810		1133.47	7116
		1137.29	3756		1137.29	7136
		1141.11	3858		1141.11	7144
		1144.93	3842		1144.93	7110
		1148.74	3752		1148.74	7114
		1152.55	3782		1152.55	7170
		1156.36	3826		1156.36	7226
		1160.17	3806		1160.17	7092
		1163.98	3782		1163.98	7144
		1167.79	3804		1167.79	7160
		1171.59	3772		1171.59	7046
		1175.39	3718		1175.39	7134
		1179.19	3700		1179.19	7078
		1182.99	3760		1182.99	7060
		1186.79	3804		1186.79	7194
		1190.59	3596		1190.59	7080
		1194.38	3772		1194.38	7230
		1198.17	3754		1198.17	7062
		1201.97	3798		1201.97	7226
		1205.75	3718		1205.75	7190
		1209.54	3802		1209.54	7252
		1213.33	3820		1213.33	7206
		1217.11	3692		1217.11	7298
		1220.89	3770		1220.89	7212
		1224.68	3782		1224.68	7286
		1228.46	3794		1228.46	7244
		1232.23	3842		1232.23	7254
		1236.01	3748		1236.01	7354
		1239.79	3758		1239.79	7492
		1243.56	3840		1243.56	7316
		1247.33	3824		1247.33	7254
		1251.1	3716		1251.1	7412
		1254.87	3774		1254.87	7270
		1258.63	3842		1258.63	7396
		1262.4	3828		1262.4	7358
		1266.16	3806		1266.16	7370
		1269.92	3796		1269.92	7444
		1273.68	3784		1273.68	7420
		1277.44	3806		1277.44	7410
		1281.2	3764		1281.2	7426
		1284.95	3846		1284.95	7364
		1288.7	3784		1288.7	7458
		1292.46	3724		1292.46	7532
		1296.21	3772		1296.21	7478
		1299.95	3782		1299.95	7548
		1303.7	3706		1303.7	7456
		1307.45	3646		1307.45	7432
		1311.19	3692		1311.19	7550
		1314.93	3752		1314.93	7452
		1318.67	3634		1318.67	7590
		1322.41	3732		1322.41	7420
		1326.15	3714		1326.15	7472
		1329.88	3622		1329.88	7406
		1333.62	3708		1333.62	7420
		1337.35	3638		1337.35	7418
		1341.08	3696		1341.08	7378
		1344.81	3756		1344.81	7468
		1348.54	3592		1348.54	7408
		1352.26	3608		1352.26	7386
		1355.99	3568		1355.99	7404
		1359.71	3592		1359.71	7306
		1363.43	3580		1363.43	7366
		1367.15	3596		1367.15	7298
		1370.87	3692		1370.87	7328
		1374.58	3490		1374.58	7318
		1378.3	3510		1378.3	7252
		1382.01	3582		1382.01	7254
		1385.72	3552		1385.72	7252
		1389.43	3532		1389.43	7212
		1393.14	3478		1393.14	7238
		1396.85	3492		1396.85	7040
		1400.55	3552		1400.55	7176
		1404.26	3432		1404.26	7110
		1407.96	3532		1407.96	7076
		1411.66	3482		1411.66	7104
		1415.36	3438		1415.36	7026
		1419.05	3574		1419.05	7150
		1422.75	3530		1422.75	7174
		1426.44	3540		1426.44	7070
		1430.13	3464		1430.13	7132
		1433.82	3438		1433.82	7096
		1437.51	3466		1437.51	7218
		1441.2	3446		1441.2	7096
		1444.89	3496		1444.89	7126
		1448.57	3412		1448.57	7140
		1452.25	3422		1452.25	6994
		1455.93	3426		1455.93	7236
		1459.61	3430		1459.61	7048
		1463.29	3430		1463.29	7098
		1466.97	3430		1466.97	7088
		1470.64	3526		1470.64	7082
		1474.32	3404		1474.32	7102
		1477.99	3376		1477.99	7038
		1481.66	3382		1481.66	7024
		1485.33	3328		1485.33	6970
		1488.99	3430		1488.99	6852
		1492.66	3290		1492.66	6912
		1496.32	3328		1496.32	6984
		1499.98	3442		1499.98	6970
		1503.65	3276		1503.65	6826
		1507.3	3276		1507.3	6876
		1510.96	3280		1510.96	6864
		1514.62	3350		1514.62	6760
		1518.27	3294		1518.27	6998
		1521.92	3288		1521.92	6786
		1525.57	3306		1525.57	6942
		1529.23	3324		1529.23	6822
		1532.87	3346		1532.87	6886
		1536.52	3340		1536.52	6838
		1540.16	3302		1540.16	6808
		1543.81	3282		1543.81	6936
		1547.45	3280		1547.45	6910
		1551.09	3272		1551.09	7058
		1554.73	3212		1554.73	7028
		1558.37	3320		1558.37	7004
		1562	3276		1562	6986
		1565.63	3264		1565.63	6956
		1569.27	3282		1569.27	6988
		1572.9	3266		1572.9	6992
		1576.53	3260		1576.53	6896
		1580.16	3270		1580.16	6914
		1583.78	3200		1583.78	6960
		1587.41	3260		1587.41	6920
		1591.03	3228		1591.03	6892
		1594.65	3170		1594.65	7116
		1598.27	3238		1598.27	7026
		1601.89	3214		1601.89	6882
		1605.51	3156		1605.51	6916
		1609.12	3078		1609.12	6886
		1612.74	3232		1612.74	7018
		1616.35	3116		1616.35	6850
		1619.96	3080		1619.96	6834
		1623.57	3134		1623.57	6950
		1627.18	3082		1627.18	6866
		1630.78	3128		1630.78	6810
		1634.39	3116		1634.39	6844
		1637.99	3088		1637.99	6748
		1641.59	3060		1641.59	6796
		1645.19	3110		1645.19	6842
		1648.79	3100		1648.79	6736
		1652.39	2988		1652.39	6744
		1655.98	3110		1655.98	6806
		1659.58	3054		1659.58	6646
		1663.17	3040		1663.17	6750
		1666.76	3044		1666.76	6682
		1670.35	3092		1670.35	6872
		1673.94	3026		1673.94	6790
		1677.52	3022		1677.52	6732
		1681.11	3030		1681.11	6856
		1684.69	3050		1684.69	6670
		1688.27	2952		1688.27	6780
		1691.85	2924		1691.85	6690
		1695.43	2970		1695.43	6640
		1699.01	2982		1699.01	6730
		1702.58	2910		1702.58	6656
		1706.16	2934		1706.16	6572
		1709.73	2936		1709.73	6522
		1713.3	2934		1713.3	6622
		1716.87	2904		1716.87	6536
		1720.44	2936		1720.44	6554
		1724	2988		1724	6624
		1727.57	2884		1727.57	6414
		1731.13	2834		1731.13	6382
		1734.7	2870		1734.7	6514
		1738.25	2876		1738.25	6460
		1741.81	2874		1741.81	6460
		1745.37	2854		1745.37	6372
		1748.93	2804		1748.93	6332
		1752.48	2816		1752.48	6518
		1756.04	2796		1756.04	6392
		1759.59	2820		1759.59	6302
		1763.14	2892		1763.14	6332
		1766.68	2794		1766.68	6426
		1770.23	2786		1770.23	6494
		1773.78	2846		1773.78	6470
		1777.32	2766		1777.32	6418
		1780.86	2834		1780.86	6476
		1784.4	2806		1784.4	6510
		1787.94	2764		1787.94	6452
		1791.48	2794		1791.48	6394
		1795.02	2730		1795.02	6324
		1798.55	2808		1798.55	6276
		1802.09	2820		1802.09	6284
		1805.62	2820		1805.62	6138
		1809.15	2714		1809.15	6176
		1812.68	2732		1812.68	6266
		1816.2	2706		1816.2	6088
		1819.73	2688		1819.73	6138
		1823.25	2772		1823.25	5952
		1826.78	2644		1826.78	6192
		1830.3	2712		1830.3	6142
		1833.82	2742		1833.82	6198
		1837.34	2742		1837.34	6212
		1840.85	2682		1840.85	6144
		1844.37	2776		1844.37	6190
		1847.88	2694		1847.88	6172
		1851.39	2670		1851.39	6388
		1854.9	2706		1854.9	6204
		1858.41	2720		1858.41	6092
		1861.92	2656		1861.92	6180
		1865.43	2718		1865.43	6234
		1868.93	2590		1868.93	6110
		1872.44	2578		1872.44	6120
		1875.94	2648		1875.94	6138
		1879.44	2716		1879.44	6116
		1882.94	2660		1882.94	6122
		1886.44	2636		1886.44	6122
		1889.93	2656		1889.93	6056
		1893.43	2670		1893.43	6172
		1896.92	2626		1896.92	6034
		1900.41	2594		1900.41	6198
		1903.9	2556		1903.9	6106
		1907.39	2624		1907.39	6134
		1910.88	2572		1910.88	6138
		1914.37	2602		1914.37	6120
		1917.85	2570		1917.85	6098
		1921.33	2650		1921.33	6116
		1924.81	2578		1924.81	6094
		1928.3	2632		1928.3	6066
		1931.77	2598		1931.77	6120
		1935.25	2534		1935.25	6144
		1938.73	2568		1938.73	6112
		1942.2	2548		1942.2	6036
		1945.67	2576		1945.67	6080
		1949.14	2506		1949.14	6066
		1952.61	2516		1952.61	6032
		1956.08	2568		1956.08	5974
		1959.55	2590		1959.55	5978
		1963.01	2588		1963.01	5992
		1966.48	2524		1966.48	5972
		1969.94	2528		1969.94	6060
		1973.4	2546		1973.4	5962
		1976.86	2526		1976.86	5934

[truncated: 50 more sheets: Figure 2e, Figure 2f, Figure 3a, Figure 3b, Figure 4a, Figure 4b, Figure 4c, Figure 4d, Figure 4e, Figure 4f, Figure 4i, Figure 4j, Figure 6a, Figure 6b, Figure 6c, Figure 6d, Figure 6e, Figure 6f, Figure 7d, Figure S1 …]
